# Supplementary material for: A novel RNA-mediated mechanism causing down-regulation of insulating promoter interactions in human embryonic stem cells
Source: Sci Rep. 2021 Dec 1;11:23233. doi: 10.1038/s41598-021-02373-1 (PMC8636647; doi:10.1038/s41598-021-02373-1)
Supplement: Supplementary file 2 — Supplementary Tables. [file 41598_2021_2373_MOESM2_ESM.xlsx]

## Sheet: ST1
Supplementary Table 1
hESC PIRs (hg19)
RNA+ CTCF+			RNA+ CTCF-			RNA- CTCF+			RNA- CTCF-			RNA+ YY1+			RNA+ YY1-			RNA- YY1+			RNA- YY1-
Chromosome	Start	End	Chromosome	Start	End	Chromosome	Start	End	Chromosome	Start	End	Chromosome	Start	End	Chromosome	Start	End	Chromosome	Start	End	Chromosome	Start	End
chr1	876092	889423	chr1	974401	978381	chr1	6473250	6478146	chr1	1048248	1049051	chr1	957200	974400	chr1	876092	889423	chr1	6473250	6478146	chr1	1048248	1049051
chr1	936955	942417	chr1	978382	989620	chr1	6778847	6781869	chr1	1064245	1069045	chr1	1220555	1239425	chr1	936955	942417	chr1	6778847	6781869	chr1	1064245	1069045
chr1	957200	974400	chr1	1000704	1005126	chr1	7273533	7279195	chr1	1091235	1092012	chr1	1860058	1865303	chr1	974401	978381	chr1	8354158	8357702	chr1	1091235	1092012
chr1	1220555	1239425	chr1	1062660	1064244	chr1	8374466	8375878	chr1	1492823	1494304	chr1	1966592	1978517	chr1	978382	989620	chr1	11322700	11325886	chr1	1492823	1494304
chr1	1278100	1283836	chr1	1069046	1083958	chr1	8503548	8506183	chr1	1583927	1585571	chr1	2126598	2130824	chr1	1000704	1005126	chr1	11632467	11645736	chr1	1583927	1585571
chr1	1305519	1307830	chr1	1083959	1091234	chr1	10589924	10590790	chr1	1919689	1922317	chr1	3326134	3338275	chr1	1062660	1064244	chr1	11931995	11936561	chr1	1919689	1922317
chr1	1797208	1813417	chr1	1092013	1096738	chr1	11001908	11006427	chr1	1955955	1960100	chr1	3339940	3343969	chr1	1069046	1083958	chr1	12333399	12337089	chr1	1955955	1960100
chr1	1966592	1978517	chr1	1150970	1156235	chr1	11763561	11771204	chr1	2123846	2126597	chr1	3690324	3700094	chr1	1083959	1091234	chr1	16393464	16395666	chr1	2123846	2126597
chr1	2126598	2130824	chr1	1426922	1428709	chr1	11931995	11936561	chr1	2227416	2233646	chr1	6482121	6491200	chr1	1092013	1096738	chr1	16691207	16695286	chr1	2227416	2233646
chr1	3228335	3240536	chr1	1442647	1451038	chr1	12333399	12337089	chr1	3303599	3304674	chr1	6543852	6551344	chr1	1150970	1156235	chr1	17660263	17664970	chr1	3303599	3304674
chr1	3304675	3317710	chr1	1451596	1460773	chr1	12462633	12467935	chr1	3324476	3326133	chr1	6652466	6665609	chr1	1278100	1283836	chr1	18910571	18912112	chr1	3324476	3326133
chr1	3317711	3324475	chr1	1460774	1465273	chr1	14758450	14768395	chr1	3338276	3339939	chr1	7260312	7270785	chr1	1305519	1307830	chr1	20037809	20044383	chr1	3338276	3339939
chr1	3326134	3338275	chr1	1482324	1484551	chr1	16250568	16255439	chr1	3758390	3765220	chr1	8227486	8230663	chr1	1426922	1428709	chr1	20087485	20090487	chr1	3758390	3765220
chr1	3339940	3343969	chr1	1500246	1505406	chr1	16530290	16538419	chr1	4717667	4721114	chr1	9158805	9163194	chr1	1442647	1451038	chr1	20521635	20532670	chr1	4717667	4721114
chr1	3346909	3363739	chr1	1758870	1770327	chr1	17590789	17600289	chr1	5929612	5932746	chr1	9512514	9528023	chr1	1451596	1460773	chr1	20539739	20542435	chr1	5929612	5932746
chr1	3383374	3390885	chr1	1860058	1865303	chr1	17660263	17664970	chr1	6058360	6062183	chr1	9543773	9556068	chr1	1460774	1465273	chr1	20668313	20671886	chr1	6058360	6062183
chr1	3404212	3423130	chr1	1960101	1966591	chr1	17685885	17697587	chr1	6130641	6134664	chr1	11327981	11338704	chr1	1482324	1484551	chr1	23254881	23267846	chr1	6130641	6134664
chr1	3638063	3657452	chr1	1978518	1980723	chr1	18246585	18252111	chr1	6275888	6283976	chr1	11627093	11632466	chr1	1500246	1505406	chr1	23419606	23425657	chr1	6275888	6283976
chr1	3690324	3700094	chr1	2283074	2288244	chr1	19334926	19340938	chr1	6283977	6286259	chr1	11645737	11654458	chr1	1758870	1770327	chr1	23960871	23964573	chr1	6283977	6286259
chr1	3700444	3704130	chr1	2721585	2730656	chr1	19419722	19425007	chr1	6391435	6394658	chr1	12178577	12181562	chr1	1797208	1813417	chr1	23970718	23985531	chr1	6391435	6394658
chr1	6070297	6102224	chr1	3066408	3093962	chr1	19666593	19670827	chr1	6466927	6473249	chr1	15448434	15456864	chr1	1960101	1966591	chr1	24474965	24476969	chr1	6466927	6473249
chr1	6141903	6150326	chr1	3160991	3165082	chr1	20037809	20044383	chr1	6826466	6830625	chr1	16209697	16220434	chr1	1978518	1980723	chr1	24476970	24482137	chr1	6826466	6830625
chr1	6414340	6420690	chr1	3190698	3197687	chr1	20087485	20090487	chr1	6930894	6932453	chr1	16503481	16516865	chr1	2283074	2288244	chr1	26623845	26641686	chr1	6930894	6932453
chr1	6482121	6491200	chr1	3205490	3215024	chr1	20521635	20532670	chr1	7137333	7141373	chr1	16944603	16958779	chr1	2721585	2730656	chr1	26708897	26717422	chr1	7137333	7141373
chr1	6543852	6551344	chr1	3223714	3228334	chr1	22288911	22291573	chr1	7225060	7229888	chr1	17552594	17573270	chr1	3066408	3093962	chr1	26722254	26730078	chr1	7225060	7229888
chr1	7057176	7065665	chr1	3240537	3250805	chr1	23254881	23267846	chr1	7281794	7283547	chr1	17701582	17706081	chr1	3160991	3165082	chr1	26946472	26948299	chr1	7273533	7279195
chr1	7260312	7270785	chr1	3250806	3256088	chr1	23419606	23425657	chr1	7294275	7298300	chr1	18618079	18632755	chr1	3190698	3197687	chr1	26992909	27004254	chr1	7281794	7283547
chr1	7283548	7291248	chr1	3284414	3292302	chr1	23960871	23964573	chr1	7356196	7359995	chr1	18642549	18652956	chr1	3205490	3215024	chr1	30574198	30581411	chr1	7294275	7298300
chr1	7531181	7537276	chr1	3671124	3677455	chr1	23970718	23985531	chr1	7547416	7551193	chr1	19142905	19152673	chr1	3223714	3228334	chr1	31383990	31386810	chr1	7356196	7359995
chr1	7632861	7645490	chr1	4101360	4113074	chr1	24476970	24482137	chr1	7809342	7817299	chr1	19232014	19242770	chr1	3228335	3240536	chr1	31403035	31405457	chr1	7547416	7551193
chr1	7705064	7718367	chr1	4175075	4182560	chr1	24718117	24720797	chr1	7876206	7879741	chr1	19968103	19975462	chr1	3240537	3250805	chr1	33762253	33764776	chr1	7809342	7817299
chr1	8036415	8052130	chr1	4816852	4826018	chr1	26019577	26024013	chr1	8052131	8061078	chr1	19975463	19986146	chr1	3250806	3256088	chr1	35344140	35352938	chr1	7876206	7879741
chr1	8411645	8414882	chr1	5762688	5776278	chr1	26465458	26471759	chr1	8066529	8071951	chr1	20297390	20301547	chr1	3284414	3292302	chr1	35623840	35628072	chr1	8052131	8061078
chr1	8777515	8786832	chr1	6102225	6103545	chr1	26610535	26614835	chr1	8071952	8073015	chr1	20535427	20539738	chr1	3304675	3317710	chr1	37040304	37042589	chr1	8066529	8071951
chr1	9022401	9036808	chr1	6103546	6116901	chr1	26722254	26730078	chr1	8073016	8074057	chr1	20701110	20708351	chr1	3317711	3324475	chr1	38536135	38541858	chr1	8071952	8073015
chr1	9158805	9163194	chr1	6208773	6217888	chr1	26742822	26744593	chr1	8074058	8077646	chr1	20894073	20903492	chr1	3346909	3363739	chr1	38541859	38542754	chr1	8073016	8074057
chr1	9249693	9262528	chr1	6347277	6354063	chr1	26946472	26948299	chr1	8077647	8078322	chr1	21674590	21690680	chr1	3383374	3390885	chr1	38952990	38956481	chr1	8074058	8077646
chr1	9300770	9312433	chr1	6478147	6482120	chr1	26992909	27004254	chr1	8079876	8081097	chr1	22679870	22697089	chr1	3404212	3423130	chr1	39267876	39273723	chr1	8077647	8078322
chr1	9488677	9498856	chr1	6585869	6593669	chr1	27115734	27121034	chr1	8094266	8097257	chr1	22934069	22946304	chr1	3638063	3657452	chr1	39564053	39564565	chr1	8079876	8081097
chr1	9512514	9528023	chr1	6652466	6665609	chr1	27460821	27463308	chr1	8099040	8100797	chr1	23224995	23245828	chr1	3671124	3677455	chr1	39564566	39574479	chr1	8094266	8097257
chr1	9543773	9556068	chr1	7107975	7116846	chr1	27897296	27903661	chr1	8100798	8103013	chr1	23293427	23308322	chr1	3700444	3704130	chr1	40203842	40207144	chr1	8099040	8100797
chr1	9762905	9797765	chr1	7154235	7157774	chr1	29118105	29123950	chr1	8149571	8156249	chr1	23509084	23511392	chr1	4101360	4113074	chr1	40862180	40875416	chr1	8100798	8103013
chr1	10476632	10489099	chr1	7229950	7240492	chr1	29528060	29535017	chr1	8319694	8321165	chr1	23923096	23929547	chr1	4175075	4182560	chr1	43388488	43392279	chr1	8149571	8156249
chr1	10554097	10557882	chr1	7249097	7251858	chr1	30574198	30581411	chr1	8354158	8357702	chr1	24525906	24543595	chr1	4816852	4826018	chr1	43688604	43704078	chr1	8319694	8321165
chr1	10557883	10574840	chr1	7503258	7513169	chr1	30581412	30584745	chr1	8363400	8366838	chr1	24965286	24971914	chr1	5762688	5776278	chr1	44225682	44230169	chr1	8363400	8366838
chr1	10614571	10627344	chr1	7538585	7547415	chr1	31269559	31273937	chr1	8381245	8382744	chr1	25423374	25430417	chr1	6070297	6102224	chr1	44783729	44788332	chr1	8374466	8375878
chr1	10891589	10903844	chr1	7607653	7611664	chr1	31273938	31275275	chr1	8421657	8422518	chr1	26218978	26222162	chr1	6102225	6103545	chr1	45041549	45047869	chr1	8381245	8382744
chr1	10969541	10977347	chr1	7624649	7632860	chr1	31383990	31386810	chr1	8422519	8426838	chr1	27176993	27186015	chr1	6103546	6116901	chr1	45072648	45076622	chr1	8421657	8422518
chr1	11393183	11400742	chr1	7761272	7769223	chr1	31630985	31646037	chr1	8479525	8483236	chr1	27355880	27358849	chr1	6141903	6150326	chr1	45095428	45099151	chr1	8422519	8426838
chr1	11406348	11417835	chr1	8061079	8066528	chr1	32095491	32099005	chr1	8722798	8727814	chr1	27419553	27435685	chr1	6208773	6217888	chr1	45113440	45117735	chr1	8479525	8483236
chr1	11627093	11632466	chr1	8119024	8133491	chr1	33582320	33587593	chr1	9315221	9322249	chr1	27728837	27734559	chr1	6347277	6354063	chr1	46580724	46583176	chr1	8503548	8506183
chr1	11645737	11654458	chr1	8137987	8143929	chr1	33762253	33764776	chr1	9502488	9512513	chr1	28571123	28577822	chr1	6414340	6420690	chr1	46806049	46810125	chr1	8722798	8727814
chr1	11654459	11668022	chr1	8203407	8209342	chr1	35344140	35352938	chr1	9587135	9593481	chr1	29207782	29210617	chr1	6478147	6482120	chr1	46993121	46995251	chr1	9315221	9322249
chr1	11669597	11678083	chr1	8227486	8230663	chr1	36180159	36183602	chr1	9614151	9617427	chr1	32014807	32023908	chr1	6585869	6593669	chr1	47067663	47070774	chr1	9502488	9512513
chr1	11700882	11704791	chr1	8249321	8254775	chr1	36192289	36193675	chr1	9617428	9618686	chr1	32143861	32156381	chr1	7057176	7065665	chr1	50885875	50887568	chr1	9587135	9593481
chr1	11735966	11750935	chr1	8269964	8272701	chr1	36318929	36321420	chr1	9630543	9633247	chr1	32271848	32283188	chr1	7107975	7116846	chr1	52474521	52478530	chr1	9614151	9617427
chr1	11913876	11917523	chr1	8312935	8319693	chr1	36910256	36912706	chr1	9633248	9634745	chr1	32858718	32860267	chr1	7154235	7157774	chr1	53210813	53218010	chr1	9617428	9618686
chr1	12053161	12065738	chr1	8357703	8363299	chr1	36980883	36985129	chr1	9936976	9944555	chr1	32903603	32928017	chr1	7229950	7240492	chr1	53896063	53898001	chr1	9630543	9633247
chr1	12178577	12181562	chr1	8366839	8374465	chr1	37040304	37042589	chr1	9950805	9951474	chr1	33233562	33242116	chr1	7249097	7251858	chr1	54868579	54873080	chr1	9633248	9634745
chr1	12181563	12186991	chr1	8410786	8411644	chr1	37054313	37061867	chr1	9985582	9989339	chr1	33341374	33347782	chr1	7283548	7291248	chr1	55414095	55419542	chr1	9936976	9944555
chr1	12256599	12274907	chr1	8428559	8433026	chr1	37549375	37555845	chr1	10135054	10141031	chr1	33800341	33810110	chr1	7503258	7513169	chr1	55480952	55487970	chr1	9950805	9951474
chr1	15237473	15257133	chr1	8446156	8453976	chr1	37849503	37859885	chr1	10191100	10198792	chr1	34095210	34101333	chr1	7531181	7537276	chr1	55487971	55491636	chr1	9985582	9989339
chr1	15435382	15438398	chr1	8749123	8758941	chr1	37859886	37864970	chr1	10198793	10200583	chr1	36636130	36643239	chr1	7538585	7547415	chr1	61508412	61518101	chr1	10135054	10141031
chr1	15448434	15456864	chr1	9036809	9043815	chr1	38380169	38388915	chr1	10411056	10418314	chr1	36826349	36839978	chr1	7607653	7611664	chr1	61544222	61547515	chr1	10191100	10198792
chr1	15745984	15760936	chr1	9049760	9059380	chr1	38499583	38507215	chr1	10574841	10580991	chr1	36985246	36996596	chr1	7624649	7632860	chr1	62104028	62108189	chr1	10198793	10200583
chr1	16113964	16127059	chr1	9292150	9294267	chr1	38866019	38870833	chr1	10580992	10583123	chr1	39062773	39077863	chr1	7632861	7645490	chr1	65775270	65778306	chr1	10411056	10418314
chr1	16128285	16138736	chr1	9328770	9336977	chr1	38952990	38956481	chr1	10583333	10583831	chr1	39604670	39610190	chr1	7705064	7718367	chr1	66707911	66712154	chr1	10574841	10580991
chr1	16267288	16278063	chr1	9341934	9349652	chr1	38966627	38970804	chr1	10590791	10594115	chr1	40070485	40076144	chr1	7761272	7769223	chr1	66912133	66916338	chr1	10580992	10583123
chr1	16280262	16289985	chr1	9483302	9488676	chr1	39556794	39564052	chr1	10594116	10596796	chr1	40444548	40453617	chr1	8036415	8052130	chr1	67457887	67462000	chr1	10583333	10583831
chr1	16316134	16321495	chr1	9530811	9541282	chr1	39564053	39564565	chr1	10627345	10629923	chr1	41973340	41984794	chr1	8061079	8066528	chr1	67966442	67967648	chr1	10589924	10590790
chr1	16380563	16391162	chr1	9541283	9543772	chr1	39597331	39599078	chr1	10643896	10647564	chr1	42339549	42352000	chr1	8119024	8133491	chr1	68307821	68323369	chr1	10590791	10594115
chr1	16408326	16424852	chr1	9556069	9575001	chr1	40116685	40122085	chr1	10978706	10988388	chr1	43394165	43399778	chr1	8137987	8143929	chr1	68806435	68808709	chr1	10594116	10596796
chr1	16503481	16516865	chr1	9575002	9587134	chr1	40271468	40299322	chr1	10988389	10993371	chr1	43813362	43823911	chr1	8203407	8209342	chr1	68808710	68814238	chr1	10627345	10629923
chr1	16570149	16572293	chr1	9593482	9598276	chr1	40803779	40805508	chr1	10993372	11001907	chr1	44512872	44513855	chr1	8249321	8254775	chr1	76134947	76141126	chr1	10643896	10647564
chr1	16719539	16726150	chr1	9618866	9619750	chr1	41410287	41415088	chr1	11191197	11192175	chr1	44833169	44843967	chr1	8269964	8272701	chr1	82263822	82268270	chr1	10978706	10988388
chr1	16944603	16958779	chr1	9621771	9628974	chr1	41785446	41791882	chr1	11280717	11285313	chr1	45483943	45485993	chr1	8312935	8319693	chr1	85771086	85776711	chr1	10988389	10993371
chr1	17307322	17316188	chr1	9732233	9739797	chr1	42038687	42045878	chr1	11300928	11303008	chr1	46049896	46057450	chr1	8357703	8363299	chr1	86078589	86082917	chr1	10993372	11001907
chr1	17316189	17328131	chr1	9819780	9836710	chr1	42637702	42640399	chr1	11322700	11325886	chr1	46341818	46352899	chr1	8366839	8374465	chr1	89822263	89824324	chr1	11001908	11006427
chr1	17328132	17336956	chr1	9841223	9847439	chr1	43388488	43392279	chr1	11386915	11388776	chr1	46500471	46506424	chr1	8410786	8411644	chr1	90270127	90279893	chr1	11191197	11192175
chr1	17399401	17407313	chr1	9867258	9877377	chr1	43537669	43539651	chr1	11553932	11559067	chr1	46876120	46883732	chr1	8411645	8414882	chr1	93735450	93741870	chr1	11280717	11285313
chr1	17449502	17456546	chr1	9944556	9949295	chr1	43688604	43704078	chr1	11632467	11645736	chr1	46907447	46921315	chr1	8428559	8433026	chr1	94278946	94280500	chr1	11300928	11303008
chr1	17552594	17573270	chr1	10033106	10042860	chr1	44225682	44230169	chr1	11683840	11687333	chr1	47131402	47134428	chr1	8446156	8453976	chr1	94501256	94512336	chr1	11386915	11388776
chr1	17697588	17701265	chr1	10173199	10180276	chr1	44783729	44788332	chr1	11700089	11700881	chr1	48166726	48180363	chr1	8749123	8758941	chr1	95502576	95509244	chr1	11553932	11559067
chr1	18308214	18314526	chr1	10226463	10238190	chr1	44961692	44969409	chr1	11830116	11832760	chr1	48185283	48212821	chr1	8777515	8786832	chr1	95509245	95519977	chr1	11683840	11687333
chr1	18618079	18632755	chr1	10461041	10471296	chr1	45010966	45018794	chr1	11872490	11873324	chr1	51436248	51445155	chr1	9022401	9036808	chr1	100924129	100927802	chr1	11700089	11700881
chr1	18642549	18652956	chr1	10584312	10589923	chr1	45072648	45076622	chr1	11927999	11931994	chr1	52355720	52370819	chr1	9036809	9043815	chr1	102653677	102658300	chr1	11763561	11771204
chr1	18902400	18910570	chr1	10600768	10613544	chr1	45209489	45213905	chr1	11948873	11953287	chr1	54953787	54960340	chr1	9049760	9059380	chr1	109798269	109814279	chr1	11830116	11832760
chr1	18915847	18925681	chr1	10634508	10641697	chr1	46806049	46810125	chr1	12041914	12044139	chr1	55405135	55414094	chr1	9249693	9262528	chr1	113342178	113350312	chr1	11872490	11873324
chr1	19142905	19152673	chr1	10704811	10710490	chr1	46813184	46816204	chr1	12044140	12044789	chr1	60363171	60368515	chr1	9292150	9294267	chr1	113678233	113689316	chr1	11927999	11931994
chr1	19232014	19242770	chr1	10710491	10714753	chr1	46993121	46995251	chr1	12186992	12188290	chr1	61444805	61453548	chr1	9300770	9312433	chr1	114243079	114249752	chr1	11948873	11953287
chr1	19660145	19665358	chr1	10714754	10724654	chr1	47067663	47070774	chr1	12200019	12204021	chr1	61518653	61526341	chr1	9328770	9336977	chr1	117356852	117369689	chr1	12041914	12044139
chr1	19670828	19672164	chr1	10728253	10731687	chr1	50938976	50944491	chr1	12338899	12340445	chr1	62620427	62649044	chr1	9341934	9349652	chr1	117609860	117616219	chr1	12044140	12044789
chr1	19698613	19702884	chr1	10767517	10770898	chr1	51432212	51436247	chr1	12395677	12397199	chr1	62651940	62664322	chr1	9483302	9488676	chr1	117806064	117811928	chr1	12186992	12188290
chr1	19711147	19719770	chr1	10818963	10826102	chr1	52811980	52814758	chr1	12399260	12399843	chr1	65727868	65735392	chr1	9488677	9498856	chr1	118298048	118303655	chr1	12200019	12204021
chr1	19760201	19769046	chr1	10859920	10887330	chr1	54542488	54547562	chr1	12401290	12402610	chr1	67462001	67465365	chr1	9530811	9541282	chr1	120480473	120492797	chr1	12338899	12340445
chr1	19968103	19975462	chr1	11006428	11009979	chr1	55414095	55419542	chr1	12438822	12441210	chr1	67957809	67966441	chr1	9541283	9543772	chr1	144931730	144936266	chr1	12395677	12397199
chr1	19975463	19986146	chr1	11026643	11029788	chr1	55480952	55487970	chr1	12456561	12458478	chr1	67994928	68001173	chr1	9556069	9575001	chr1	144993388	144995450	chr1	12399260	12399843
chr1	20012066	20021924	chr1	11029789	11039442	chr1	55487971	55491636	chr1	12722480	12725979	chr1	68604275	68609054	chr1	9575002	9587134	chr1	145038614	145040559	chr1	12401290	12402610
chr1	20239605	20247142	chr1	11046835	11065146	chr1	60223872	60227651	chr1	12812837	12816471	chr1	70930559	70958604	chr1	9593482	9598276	chr1	145040560	145043288	chr1	12438822	12441210
chr1	20275104	20287487	chr1	11125912	11130673	chr1	60242882	60246014	chr1	13781618	13784195	chr1	70993737	71002453	chr1	9618866	9619750	chr1	145057443	145062795	chr1	12456561	12458478
chr1	20297390	20301547	chr1	11287969	11300927	chr1	61508412	61518101	chr1	13931244	13934975	chr1	71148714	71151738	chr1	9621771	9628974	chr1	145090035	145092709	chr1	12462633	12467935
chr1	20420506	20428597	chr1	11327981	11338704	chr1	62104028	62108189	chr1	14005779	14011092	chr1	75832294	75843849	chr1	9732233	9739797	chr1	145092710	145095230	chr1	12722480	12725979
chr1	20488073	20493459	chr1	11343921	11350656	chr1	63426838	63430620	chr1	14058753	14061041	chr1	76967390	76970810	chr1	9762905	9797765	chr1	145095231	145097411	chr1	12812837	12816471
chr1	20535427	20539738	chr1	11351074	11354745	chr1	63469181	63471484	chr1	14084369	14086534	chr1	91188293	91197537	chr1	9819780	9836710	chr1	145107186	145115010	chr1	13781618	13784195
chr1	20701110	20708351	chr1	11359340	11377336	chr1	64242816	64244650	chr1	14639900	14646542	chr1	94081980	94085809	chr1	9841223	9847439	chr1	145396079	145401064	chr1	13931244	13934975
chr1	20894073	20903492	chr1	11573691	11580586	chr1	66152310	66155412	chr1	14689224	14691255	chr1	94091550	94102586	chr1	9867258	9877377	chr1	145516283	145518649	chr1	14005779	14011092
chr1	21515867	21547550	chr1	11679034	11680689	chr1	66707911	66712154	chr1	14719042	14720939	chr1	101703633	101709881	chr1	9944556	9949295	chr1	145586351	145589481	chr1	14058753	14061041
chr1	21550872	21561801	chr1	11687334	11697082	chr1	68225698	68233632	chr1	15066262	15068876	chr1	108405538	108415847	chr1	10033106	10042860	chr1	146973338	146977118	chr1	14084369	14086534
chr1	21891273	21904945	chr1	11727776	11735111	chr1	68307821	68323369	chr1	15379220	15384427	chr1	109357665	109362752	chr1	10173199	10180276	chr1	146977119	146982141	chr1	14639900	14646542
chr1	22192665	22212806	chr1	11783390	11793488	chr1	68785068	68788222	chr1	15565325	15569792	chr1	109816569	109822235	chr1	10226463	10238190	chr1	147164707	147174453	chr1	14689224	14691255
chr1	22496586	22517459	chr1	11873325	11878706	chr1	68806435	68808709	chr1	15644351	15646858	chr1	110040001	110044834	chr1	10461041	10471296	chr1	151171192	151178587	chr1	14719042	14720939
chr1	22679870	22697089	chr1	12044790	12053160	chr1	75232198	75235409	chr1	15870457	15881525	chr1	110184248	110187339	chr1	10476632	10489099	chr1	151565790	151575767	chr1	14758450	14768395
chr1	22735370	22744193	chr1	12080398	12086799	chr1	76079387	76089358	chr1	15889708	15892652	chr1	110314004	110320343	chr1	10554097	10557882	chr1	151702043	151711079	chr1	15066262	15068876
chr1	22744194	22761294	chr1	12092002	12097793	chr1	76456195	76460518	chr1	15893974	15904570	chr1	110470218	110483285	chr1	10557883	10574840	chr1	154989694	154991575	chr1	15379220	15384427
chr1	22982386	22992765	chr1	12141804	12149449	chr1	76559022	76566280	chr1	15904571	15905902	chr1	110744908	110750305	chr1	10584312	10589923	chr1	155031142	155036064	chr1	15565325	15569792
chr1	22999216	23004309	chr1	12274908	12280033	chr1	78784792	78791238	chr1	15936843	15938613	chr1	110995535	111011452	chr1	10600768	10613544	chr1	156099997	156102387	chr1	15644351	15646858
chr1	23029254	23031771	chr1	12303698	12317592	chr1	79011538	79019673	chr1	15971704	15974867	chr1	111763421	111766246	chr1	10614571	10627344	chr1	156136309	156154331	chr1	15870457	15881525
chr1	23224995	23245828	chr1	12383114	12395676	chr1	79506356	79512382	chr1	15979610	15981315	chr1	112284661	112294295	chr1	10634508	10641697	chr1	156317166	156332261	chr1	15889708	15892652
chr1	23293427	23308322	chr1	12479572	12484818	chr1	82246016	82248735	chr1	16023604	16027972	chr1	113258925	113260199	chr1	10704811	10710490	chr1	156736870	156740950	chr1	15893974	15904570
chr1	23509084	23511392	chr1	12488132	12494813	chr1	85245678	85249883	chr1	16138737	16140114	chr1	113260200	113262147	chr1	10710491	10714753	chr1	158094963	158096537	chr1	15904571	15905902
chr1	23869451	23879890	chr1	12520792	12537168	chr1	85409411	85416876	chr1	16393464	16395666	chr1	113350313	113354576	chr1	10714754	10724654	chr1	159961914	159977420	chr1	15936843	15938613
chr1	24240445	24257916	chr1	12540456	12548821	chr1	85771086	85776711	chr1	16447916	16450459	chr1	114565943	114576448	chr1	10728253	10731687	chr1	160070213	160075547	chr1	15971704	15974867
chr1	24525906	24543595	chr1	12548975	12554927	chr1	85808132	85811877	chr1	16450460	16452015	chr1	114884174	114893903	chr1	10767517	10770898	chr1	160264748	160282734	chr1	15979610	15981315
chr1	24608681	24615069	chr1	13925375	13931243	chr1	86078589	86082917	chr1	16452016	16454405	chr1	116011152	116017057	chr1	10818963	10826102	chr1	160344886	160347216	chr1	16023604	16027972
chr1	24711260	24718116	chr1	14117678	14120410	chr1	88534723	88544886	chr1	16525322	16530289	chr1	117040603	117059325	chr1	10859920	10887330	chr1	160650471	160653212	chr1	16138737	16140114
chr1	25423374	25430417	chr1	14125217	14129149	chr1	89822263	89824324	chr1	16574465	16580873	chr1	117415238	117420724	chr1	10891589	10903844	chr1	160799641	160804007	chr1	16250568	16255439
chr1	25887557	25904716	chr1	14428525	14432742	chr1	90270127	90279893	chr1	16580874	16585784	chr1	117811929	117815877	chr1	10969541	10977347	chr1	161189751	161191375	chr1	16447916	16450459
chr1	25906102	25911157	chr1	14811792	14818988	chr1	91608797	91615280	chr1	16601666	16605129	chr1	120412812	120419247	chr1	11006428	11009979	chr1	162018535	162033120	chr1	16450460	16452015
chr1	25925287	25935796	chr1	15056428	15062422	chr1	92346704	92354962	chr1	16612128	16615991	chr1	144532064	144535074	chr1	11026643	11029788	chr1	162060075	162063169	chr1	16452016	16454405
chr1	26014884	26019576	chr1	15159595	15163024	chr1	94278946	94280500	chr1	16622711	16627338	chr1	145538554	145546607	chr1	11029789	11039442	chr1	163504941	163507782	chr1	16525322	16530289
chr1	26066200	26078555	chr1	15926836	15930451	chr1	94501256	94512336	chr1	16627339	16629740	chr1	145575727	145577484	chr1	11046835	11065146	chr1	165044793	165051175	chr1	16530290	16538419
chr1	26080787	26092420	chr1	15988470	15989675	chr1	94946762	94947988	chr1	16629741	16641434	chr1	145699838	145714245	chr1	11125912	11130673	chr1	166852492	166857895	chr1	16574465	16580873
chr1	26218978	26222162	chr1	16048416	16055395	chr1	94979053	94982206	chr1	16691207	16695286	chr1	146952275	146973337	chr1	11287969	11300927	chr1	167461782	167464879	chr1	16580874	16585784
chr1	26351540	26360022	chr1	16055396	16059769	chr1	95003789	95006047	chr1	16757189	16759563	chr1	147109306	147117397	chr1	11343921	11350656	chr1	168402878	168412708	chr1	16601666	16605129
chr1	26430311	26434057	chr1	16149995	16152545	chr1	95062941	95069428	chr1	17340728	17345384	chr1	149867248	149874221	chr1	11351074	11354745	chr1	168605584	168610284	chr1	16612128	16615991
chr1	26471760	26481914	chr1	16209697	16220434	chr1	95263820	95271912	chr1	17361247	17365026	chr1	150132067	150145466	chr1	11359340	11377336	chr1	172328709	172330377	chr1	16622711	16627338
chr1	26529666	26538538	chr1	16223537	16232921	chr1	95502576	95509244	chr1	17366817	17370002	chr1	150549371	150560129	chr1	11393183	11400742	chr1	178970564	178974374	chr1	16627339	16629740
chr1	26606182	26609836	chr1	16239427	16246483	chr1	100924129	100927802	chr1	17387432	17392367	chr1	151483210	151496435	chr1	11406348	11417835	chr1	179071113	179075305	chr1	16629741	16641434
chr1	26825023	26832393	chr1	16258326	16261610	chr1	101298588	101301988	chr1	17398017	17399400	chr1	154579879	154583682	chr1	11573691	11580586	chr1	180498793	180508848	chr1	16757189	16759563
chr1	26865518	26877972	chr1	16310156	16316133	chr1	108055640	108067355	chr1	17456649	17458606	chr1	154735347	154740695	chr1	11654459	11668022	chr1	180884641	180891754	chr1	17340728	17345384
chr1	26909598	26917127	chr1	16391163	16393180	chr1	108667863	108671085	chr1	17458607	17462960	chr1	155058922	155065931	chr1	11669597	11678083	chr1	182051571	182054727	chr1	17361247	17365026
chr1	27127248	27147798	chr1	16393181	16393463	chr1	109367601	109371683	chr1	17584127	17585977	chr1	155138958	155145633	chr1	11679034	11680689	chr1	182068322	182070838	chr1	17366817	17370002
chr1	27176993	27186015	chr1	16436753	16447915	chr1	109737154	109744049	chr1	17621992	17624556	chr1	155242795	155246371	chr1	11687334	11697082	chr1	182070839	182076482	chr1	17387432	17392367
chr1	27288179	27295567	chr1	16454406	16464209	chr1	109798269	109814279	chr1	17664971	17667282	chr1	156351978	156362869	chr1	11700882	11704791	chr1	182752974	182756036	chr1	17398017	17399400
chr1	27367825	27371304	chr1	16490907	16495269	chr1	110328476	110333010	chr1	17676713	17679584	chr1	156374271	156380225	chr1	11727776	11735111	chr1	182756037	182757764	chr1	17456649	17458606
chr1	27419553	27435685	chr1	16495270	16503480	chr1	110853035	110858959	chr1	17679585	17685884	chr1	156443797	156453607	chr1	11735966	11750935	chr1	183624639	183625116	chr1	17458607	17462960
chr1	27470755	27482975	chr1	16543978	16548727	chr1	111019135	111020966	chr1	17710723	17714179	chr1	156650323	156663876	chr1	11783390	11793488	chr1	183882743	183885238	chr1	17584127	17585977
chr1	27728837	27734559	chr1	16548728	16555002	chr1	111159673	111162471	chr1	17724565	17728738	chr1	156858187	156861610	chr1	11873325	11878706	chr1	183885239	183886717	chr1	17590789	17600289
chr1	27873472	27883756	chr1	16564477	16570148	chr1	112022256	112031610	chr1	17747484	17751755	chr1	157130859	157155667	chr1	11913876	11917523	chr1	200248766	200257997	chr1	17621992	17624556
chr1	27891290	27896143	chr1	16695287	16699687	chr1	112340877	112345133	chr1	17960828	17967806	chr1	158056127	158066219	chr1	12044790	12053160	chr1	200770857	200774886	chr1	17664971	17667282
chr1	27931674	27945529	chr1	16727304	16735665	chr1	113155922	113161258	chr1	18323167	18329565	chr1	158079831	158088324	chr1	12053161	12065738	chr1	203230872	203236625	chr1	17676713	17679584
chr1	27978663	27984080	chr1	16752725	16756992	chr1	113342178	113350312	chr1	18377834	18379512	chr1	158088325	158094962	chr1	12080398	12086799	chr1	203236626	203238199	chr1	17679585	17685884
chr1	28264683	28281914	chr1	16759564	16763582	chr1	113597134	113600148	chr1	18910571	18912112	chr1	160130688	160150192	chr1	12092002	12097793	chr1	203307952	203313666	chr1	17685885	17697587
chr1	28571123	28577822	chr1	16779439	16787862	chr1	113678233	113689316	chr1	18965987	18972304	chr1	160695881	160702577	chr1	12141804	12149449	chr1	203590634	203595261	chr1	17710723	17714179
chr1	29172177	29187335	chr1	16794309	16799861	chr1	114519705	114520684	chr1	19122455	19126934	chr1	160746022	160750084	chr1	12181563	12186991	chr1	204318195	204322510	chr1	17724565	17728738
chr1	29207782	29210617	chr1	16818353	16826203	chr1	114823082	114827594	chr1	19229346	19230610	chr1	161242551	161273065	chr1	12256599	12274907	chr1	204332523	204333565	chr1	17747484	17751755
chr1	29569754	29573665	chr1	16844553	16847385	chr1	116137006	116142257	chr1	19230611	19232013	chr1	163287138	163293552	chr1	12274908	12280033	chr1	204364975	204368120	chr1	17960828	17967806
chr1	30317404	30327278	chr1	16931734	16936692	chr1	117026504	117030804	chr1	19425008	19425873	chr1	165372923	165379582	chr1	12303698	12317592	chr1	204775867	204782119	chr1	18246585	18252111
chr1	31208619	31216961	chr1	16936693	16943385	chr1	117116258	117120893	chr1	19443297	19446427	chr1	165664262	165667630	chr1	12383114	12395676	chr1	204907636	204911256	chr1	18323167	18329565
chr1	31255155	31259114	chr1	16943544	16944602	chr1	117356852	117369689	chr1	19475026	19479384	chr1	167403386	167414029	chr1	12479572	12484818	chr1	206309562	206310749	chr1	18377834	18379512
chr1	31646038	31660361	chr1	17197867	17200257	chr1	117609860	117616219	chr1	19489873	19492380	chr1	171609312	171614635	chr1	12488132	12494813	chr1	206827442	206833071	chr1	18965987	18972304
chr1	31863832	31870478	chr1	17407314	17415945	chr1	118077285	118082739	chr1	19544827	19547192	chr1	173390720	173404973	chr1	12520792	12537168	chr1	207223480	207226065	chr1	19122455	19126934
chr1	32143861	32156381	chr1	17513778	17527000	chr1	118298048	118303655	chr1	19722137	19724925	chr1	180480912	180487012	chr1	12540456	12548821	chr1	208617690	208628534	chr1	19229346	19230610
chr1	32156382	32168403	chr1	17539145	17549079	chr1	119827974	119834098	chr1	19774453	19778569	chr1	181063303	181071500	chr1	12548975	12554927	chr1	209381084	209383770	chr1	19230611	19232013
chr1	32210121	32223435	chr1	17575858	17584126	chr1	120088642	120094152	chr1	19808352	19810058	chr1	181102477	181113679	chr1	13925375	13931243	chr1	213547910	213551835	chr1	19334926	19340938
chr1	32271848	32283188	chr1	17586834	17590036	chr1	120480473	120492797	chr1	19921835	19922860	chr1	181134781	181136913	chr1	14117678	14120410	chr1	221864863	221868577	chr1	19419722	19425007
chr1	32421716	32428818	chr1	17605111	17615235	chr1	120502852	120511479	chr1	19953550	19955971	chr1	182098764	182113007	chr1	14125217	14129149	chr1	223304262	223307735	chr1	19425008	19425873
chr1	32443003	32448397	chr1	17615856	17617374	chr1	144535075	144537940	chr1	20209799	20215580	chr1	186176686	186196163	chr1	14428525	14432742	chr1	225613778	225616609	chr1	19443297	19446427
chr1	32705892	32711308	chr1	17635100	17660262	chr1	144931730	144936266	chr1	20233727	20239536	chr1	200880341	200888432	chr1	14811792	14818988	chr1	225705082	225711000	chr1	19475026	19479384
chr1	32772462	32783276	chr1	17701582	17706081	chr1	145057443	145062795	chr1	20260755	20265673	chr1	201448562	201459537	chr1	15056428	15062422	chr1	226311190	226313656	chr1	19489873	19492380
chr1	32865490	32871428	chr1	17715833	17724564	chr1	145528091	145538553	chr1	20293592	20297389	chr1	201864622	201869740	chr1	15159595	15163024	chr1	227033534	227050154	chr1	19544827	19547192
chr1	32872517	32880810	chr1	18489102	18500861	chr1	145584875	145586350	chr1	20309916	20318424	chr1	202052428	202063417	chr1	15237473	15257133	chr1	227624489	227631270	chr1	19666593	19670827
chr1	32903603	32928017	chr1	19133631	19137973	chr1	145586351	145589481	chr1	20349817	20353767	chr1	203005969	203010015	chr1	15435382	15438398	chr1	227636226	227642099	chr1	19722137	19724925
chr1	33233562	33242116	chr1	19390017	19408947	chr1	147093804	147102294	chr1	20519797	20521634	chr1	203450559	203459655	chr1	15745984	15760936	chr1	229791951	229807927	chr1	19774453	19778569
chr1	33341374	33347782	chr1	19425874	19439534	chr1	147164707	147174453	chr1	20539739	20542435	chr1	204129091	204132772	chr1	15926836	15930451	chr1	240058053	240061487	chr1	19808352	19810058
chr1	33601627	33607150	chr1	19439535	19443296	chr1	147364472	147365064	chr1	20542436	20544352	chr1	204303054	204312461	chr1	15988470	15989675	chr1	241051360	241054543	chr1	19921835	19922860
chr1	33800341	33810110	chr1	19446428	19454963	chr1	147365065	147368932	chr1	20662666	20668157	chr1	204472506	204485124	chr1	16048416	16055395	chr10	6440425	6445538	chr1	19953550	19955971
chr1	34095210	34101333	chr1	19454964	19468922	chr1	151565790	151575767	chr1	20668313	20671886	chr1	205417943	205422044	chr1	16055396	16059769	chr10	6958688	6966616	chr1	20209799	20215580
chr1	34500051	34509593	chr1	19473023	19475025	chr1	151702043	151711079	chr1	20748811	20753041	chr1	205491535	205507580	chr1	16113964	16127059	chr10	7664562	7665261	chr1	20233727	20239536
chr1	36006494	36012118	chr1	19513869	19523110	chr1	151904254	151907204	chr1	20800381	20806035	chr1	205619559	205630859	chr1	16128285	16138736	chr10	7727589	7730543	chr1	20260755	20265673
chr1	36028659	36032950	chr1	19685764	19690131	chr1	152431004	152432037	chr1	20806036	20809455	chr1	208155641	208165357	chr1	16149995	16152545	chr10	11206417	11210278	chr1	20293592	20297389
chr1	36034581	36036780	chr1	19724926	19727864	chr1	152432038	152437748	chr1	20837977	20841286	chr1	209726479	209739529	chr1	16223537	16232921	chr10	11306784	11317623	chr1	20309916	20318424
chr1	36164694	36174198	chr1	19795634	19807996	chr1	152839289	152843095	chr1	20884876	20889827	chr1	210459502	210472900	chr1	16239427	16246483	chr10	12301822	12308725	chr1	20349817	20353767
chr1	36560993	36570734	chr1	19994992	20010248	chr1	153206253	153211185	chr1	21271578	21273059	chr1	210472901	210492254	chr1	16258326	16261610	chr10	13798995	13806720	chr1	20519797	20521634
chr1	36636130	36643239	chr1	20065676	20084230	chr1	153211186	153214463	chr1	21313632	21314899	chr1	214570440	214583473	chr1	16267288	16278063	chr10	14072505	14076481	chr1	20542436	20544352
chr1	36806845	36811519	chr1	20090488	20097314	chr1	153246883	153252878	chr1	21467305	21471296	chr1	221340135	221355683	chr1	16280262	16289985	chr10	14134143	14136101	chr1	20662666	20668157
chr1	36826349	36839978	chr1	20287488	20292455	chr1	153327845	153329474	chr1	21572045	21574441	chr1	225103978	225114518	chr1	16310156	16316133	chr10	14226711	14228516	chr1	20748811	20753041
chr1	36985246	36996596	chr1	20307717	20309915	chr1	153466525	153471380	chr1	22674092	22679869	chr1	225661219	225674297	chr1	16316134	16321495	chr10	14577575	14579308	chr1	20800381	20806035
chr1	37783253	37791152	chr1	20428663	20437480	chr1	154248241	154250682	chr1	22705031	22711598	chr1	225959885	225963200	chr1	16380563	16391162	chr10	15919886	15921861	chr1	20806036	20809455
chr1	38066684	38073979	chr1	20476063	20478373	chr1	154722692	154735346	chr1	22711599	22713139	chr1	225965689	225976698	chr1	16391163	16393180	chr10	15932134	15938988	chr1	20837977	20841286
chr1	38979473	39002220	chr1	20484527	20485482	chr1	154846952	154852020	chr1	22721227	22725748	chr1	226028652	226034445	chr1	16393181	16393463	chr10	15938989	15941279	chr1	20884876	20889827
chr1	39062773	39077863	chr1	20553816	20564661	chr1	154989694	154991575	chr1	22825671	22833317	chr1	226161582	226168124	chr1	16408326	16424852	chr10	16928265	16938202	chr1	21271578	21273059
chr1	39282761	39284113	chr1	20568485	20580015	chr1	155031142	155036064	chr1	22854266	22856906	chr1	226867829	226879901	chr1	16436753	16447915	chr10	21568935	21571310	chr1	21313632	21314899
chr1	39642656	39651273	chr1	20594898	20615633	chr1	155915843	155918065	chr1	22973003	22974710	chr1	228186309	228191312	chr1	16454406	16464209	chr10	21571311	21582274	chr1	21467305	21471296
chr1	40070485	40076144	chr1	20735814	20748463	chr1	156074941	156076974	chr1	22992766	22993519	chr1	228463234	228472347	chr1	16490907	16495269	chr10	21795098	21798310	chr1	21572045	21574441
chr1	40182123	40197253	chr1	20968774	20976743	chr1	156099997	156102387	chr1	23308323	23310438	chr1	228649739	228653621	chr1	16495270	16503480	chr10	22605864	22612344	chr1	22288911	22291573
chr1	40258974	40265778	chr1	21072570	21090693	chr1	156105711	156107981	chr1	23392993	23395676	chr1	234857515	234865143	chr1	16543978	16548727	chr10	22765204	22769903	chr1	22674092	22679869
chr1	40377316	40387527	chr1	21412762	21418853	chr1	156136309	156154331	chr1	23425658	23433270	chr1	234916041	234921527	chr1	16548728	16555002	chr10	23569589	23579126	chr1	22705031	22711598
chr1	40543602	40545766	chr1	21471297	21476612	chr1	156193705	156196772	chr1	23616967	23622685	chr1	235242349	235253925	chr1	16564477	16570148	chr10	24495554	24498859	chr1	22711599	22713139
chr1	41315767	41319870	chr1	21509086	21514794	chr1	156225552	156233279	chr1	23623037	23630034	chr1	235253966	235259491	chr1	16570149	16572293	chr10	44804082	44807694	chr1	22721227	22725748
chr1	41973340	41984794	chr1	21563561	21569535	chr1	156317166	156332261	chr1	23638761	23641372	chr1	235262042	235271123	chr1	16695287	16699687	chr10	45852844	45855557	chr1	22825671	22833317
chr1	43209068	43218802	chr1	21589589	21592478	chr1	156435007	156443796	chr1	23859129	23861660	chr1	245023160	245035277	chr1	16719539	16726150	chr10	46981161	46988343	chr1	22854266	22856906
chr1	43394165	43399778	chr1	21674590	21690680	chr1	156592973	156595210	chr1	23936402	23943174	chr1	246988738	246996369	chr1	16727304	16735665	chr10	47007535	47008434	chr1	22973003	22974710
chr1	43780927	43788303	chr1	21849933	21855649	chr1	156808353	156810063	chr1	23945448	23954415	chr10	7676419	7685365	chr1	16752725	16756992	chr10	47078493	47081571	chr1	22992766	22993519
chr1	43992143	43999957	chr1	22019868	22025068	chr1	156812829	156814731	chr1	23965714	23970717	chr10	9543667	9552939	chr1	16759564	16763582	chr10	47597451	47601168	chr1	23308323	23310438
chr1	44458509	44487398	chr1	22235213	22248286	chr1	156879401	156881918	chr1	23987226	23991737	chr10	14215106	14220099	chr1	16779439	16787862	chr10	51039510	51041043	chr1	23392993	23395676
chr1	45059012	45072647	chr1	22251792	22263133	chr1	157930561	157937390	chr1	24020515	24022980	chr10	14579309	14585729	chr1	16794309	16799861	chr10	60720457	60724606	chr1	23425658	23433270
chr1	45483943	45485993	chr1	22278089	22282511	chr1	158094963	158096537	chr1	24026618	24029235	chr10	21564197	21568934	chr1	16818353	16826203	chr10	60724607	60728039	chr1	23616967	23622685
chr1	45686966	45696603	chr1	22351402	22359288	chr1	159130702	159135976	chr1	24129035	24134302	chr10	22537387	22543352	chr1	16844553	16847385	chr10	62353767	62357686	chr1	23623037	23630034
chr1	46017075	46037872	chr1	22371545	22375874	chr1	159180451	159187032	chr1	24257933	24260653	chr10	23988181	23998571	chr1	16931734	16936692	chr10	62699234	62707367	chr1	23638761	23641372
chr1	46500471	46506424	chr1	22617845	22625372	chr1	159218744	159223966	chr1	24443940	24445766	chr10	28661749	28674251	chr1	16936693	16943385	chr10	65472949	65475623	chr1	23859129	23861660
chr1	46876120	46883732	chr1	22636824	22643510	chr1	159961914	159977420	chr1	24474965	24476969	chr10	31066260	31073811	chr1	16943544	16944602	chr10	69852504	69856620	chr1	23936402	23943174
chr1	46907447	46921315	chr1	22714116	22721226	chr1	160054862	160057013	chr1	24492290	24493779	chr10	43881646	43901809	chr1	17197867	17200257	chr10	69953860	69958181	chr1	23945448	23954415
chr1	46952613	46959113	chr1	22841972	22847261	chr1	160070213	160075547	chr1	24501326	24505107	chr10	44166768	44176012	chr1	17307322	17316188	chr10	69962371	69969375	chr1	23965714	23970717
chr1	46995252	47000824	chr1	22921535	22930120	chr1	160189040	160195574	chr1	24661095	24665606	chr10	45356569	45363999	chr1	17316189	17328131	chr10	71087761	71090109	chr1	23987226	23991737
chr1	47844850	47860378	chr1	22934069	22946304	chr1	160260820	160261940	chr1	24707043	24711259	chr10	49703361	49720811	chr1	17328132	17336956	chr10	71183086	71186256	chr1	24020515	24022980
chr1	47914306	47919170	chr1	22946305	22958916	chr1	160322189	160324672	chr1	24720798	24724423	chr10	49729651	49741673	chr1	17399401	17407313	chr10	71397469	71401977	chr1	24026618	24029235
chr1	47980776	47983204	chr1	23017773	23029253	chr1	160344886	160347216	chr1	24762734	24769151	chr10	65021849	65035332	chr1	17407314	17415945	chr10	72214010	72219085	chr1	24129035	24134302
chr1	47991340	48000224	chr1	23216963	23224994	chr1	160516245	160522335	chr1	24958743	24962062	chr10	65384704	65390657	chr1	17449502	17456546	chr10	72516405	72519845	chr1	24257933	24260653
chr1	48012766	48016852	chr1	23245829	23254880	chr1	160650471	160653212	chr1	25080743	25086008	chr10	69606862	69612794	chr1	17513778	17527000	chr10	74097790	74101062	chr1	24443940	24445766
chr1	48091440	48098931	chr1	23276679	23283162	chr1	160788026	160799640	chr1	25140757	25145870	chr10	70321645	70326278	chr1	17539145	17549079	chr10	74176447	74189789	chr1	24492290	24493779
chr1	48166726	48180363	chr1	23321829	23336406	chr1	160799641	160804007	chr1	25255637	25258124	chr10	70333611	70362651	chr1	17575858	17584126	chr10	75405998	75409108	chr1	24501326	24505107
chr1	48185283	48212821	chr1	23412189	23416043	chr1	161010094	161012085	chr1	25421401	25423373	chr10	71266265	71270700	chr1	17586834	17590036	chr10	75849556	75855775	chr1	24661095	24665606
chr1	48963900	48968952	chr1	23900620	23902870	chr1	161274188	161276767	chr1	25475952	25479088	chr10	72380337	72386015	chr1	17605111	17615235	chr10	76332021	76339770	chr1	24707043	24711259
chr1	52463977	52474520	chr1	23923096	23929547	chr1	161357147	161362941	chr1	25505665	25510527	chr10	72635309	72644021	chr1	17615856	17617374	chr10	77837076	77843723	chr1	24718117	24720797
chr1	53655459	53660489	chr1	23930511	23936401	chr1	162018535	162033120	chr1	25713691	25722257	chr10	74241083	74246786	chr1	17635100	17660262	chr10	80630718	80635500	chr1	24720798	24724423
chr1	53950183	53952329	chr1	23954416	23960870	chr1	162843718	162856149	chr1	25769299	25777805	chr10	75641046	75649027	chr1	17697588	17701265	chr10	81684392	81694704	chr1	24762734	24769151
chr1	54102123	54107450	chr1	24023059	24025155	chr1	164128395	164135948	chr1	25936315	25938056	chr10	75726146	75727809	chr1	17715833	17724564	chr10	86298875	86306696	chr1	24958743	24962062
chr1	54322401	54330075	chr1	24260654	24272356	chr1	164753444	164757007	chr1	25975638	25977544	chr10	75885612	75890047	chr1	18308214	18314526	chr10	88344008	88348418	chr1	25080743	25086008
chr1	54577235	54591225	chr1	24278213	24283734	chr1	165044793	165051175	chr1	26002439	26009758	chr10	77177796	77190214	chr1	18489102	18500861	chr10	88627388	88628310	chr1	25140757	25145870
chr1	54692400	54702611	chr1	24427804	24434466	chr1	165092188	165102084	chr1	26113847	26117858	chr10	78297417	78323530	chr1	18902400	18910570	chr10	96891067	96894160	chr1	25255637	25258124
chr1	54735334	54740980	chr1	24445767	24454834	chr1	165892032	165894700	chr1	26117859	26122824	chr10	79632071	79644894	chr1	18915847	18925681	chr10	97360225	97363986	chr1	25421401	25423373
chr1	54835694	54842676	chr1	24554425	24559620	chr1	166398282	166405028	chr1	26129427	26129748	chr10	80712319	80726461	chr1	19133631	19137973	chr10	97596654	97599037	chr1	25475952	25479088
chr1	54953787	54960340	chr1	24735998	24741018	chr1	166852492	166857895	chr1	26176886	26179785	chr10	80910890	80928687	chr1	19390017	19408947	chr10	98815780	98819518	chr1	25505665	25510527
chr1	55405135	55414094	chr1	24786273	24790202	chr1	167022673	167026787	chr1	26194020	26195280	chr10	80954645	80958810	chr1	19425874	19439534	chr10	98841051	98847507	chr1	25713691	25722257
chr1	57266126	57269580	chr1	24884689	24889382	chr1	167235147	167237902	chr1	26434058	26436398	chr10	88135274	88138527	chr1	19439535	19443296	chr10	99391874	99396483	chr1	25769299	25777805
chr1	59232992	59244686	chr1	24896253	24904318	chr1	167681006	167689011	chr1	26585497	26589111	chr10	88147347	88162065	chr1	19446428	19454963	chr10	99628106	99631757	chr1	25936315	25938056
chr1	60363171	60368515	chr1	24965286	24971914	chr1	168054963	168062758	chr1	26614836	26621061	chr10	88440938	88453200	chr1	19454964	19468922	chr10	101609647	101610902	chr1	25975638	25977544
chr1	61444805	61453548	chr1	24971915	24976213	chr1	168402878	168412708	chr1	26623845	26641686	chr10	88628311	88634242	chr1	19473023	19475025	chr10	103401528	103404397	chr1	26002439	26009758
chr1	61918355	61923278	chr1	24980304	24985088	chr1	168572570	168574915	chr1	26708897	26717422	chr10	88700665	88714522	chr1	19513869	19523110	chr10	105040726	105054987	chr1	26019577	26024013
chr1	63608100	63616628	chr1	25112721	25128999	chr1	172058962	172062884	chr1	26765758	26776725	chr10	94143569	94164827	chr1	19660145	19665358	chr10	106380936	106392474	chr1	26113847	26117858
chr1	64078758	64086665	chr1	25227471	25235669	chr1	172370378	172371806	chr1	26784720	26789069	chr10	95046639	95050371	chr1	19670828	19672164	chr10	112067986	112077376	chr1	26117859	26122824
chr1	64131825	64141370	chr1	25528282	25531682	chr1	173389388	173390719	chr1	26832394	26837836	chr10	95495967	95506596	chr1	19685764	19690131	chr10	112115824	112121155	chr1	26129427	26129748
chr1	65309366	65334985	chr1	25911158	25921641	chr1	175341300	175343782	chr1	26899806	26905278	chr10	97187023	97192719	chr1	19698613	19702884	chr10	112310470	112320679	chr1	26176886	26179785
chr1	65727868	65735392	chr1	25921715	25925286	chr1	178268950	178277626	chr1	26905772	26909597	chr10	97779942	97787089	chr1	19711147	19719770	chr10	118539179	118550729	chr1	26194020	26195280
chr1	67957809	67966441	chr1	26078556	26080786	chr1	178347583	178354950	chr1	26920884	26921654	chr10	97980794	97994316	chr1	19724926	19727864	chr10	118900348	118901747	chr1	26434058	26436398
chr1	68017590	68033009	chr1	26092898	26108782	chr1	178970564	178974374	chr1	26928977	26930358	chr10	98068785	98070334	chr1	19760201	19769046	chr10	118929335	118935746	chr1	26465458	26471759
chr1	68745197	68752612	chr1	26129749	26134912	chr1	179071113	179075305	chr1	26930359	26933765	chr10	98227869	98232155	chr1	19795634	19807996	chr10	119306875	119310002	chr1	26585497	26589111
chr1	70930559	70958604	chr1	26213874	26218977	chr1	180498793	180508848	chr1	26941065	26946471	chr10	99162108	99169957	chr1	19994992	20010248	chr10	120016393	120019139	chr1	26610535	26614835
chr1	70993737	71002453	chr1	26267126	26275244	chr1	180884641	180891754	chr1	26962089	26965863	chr10	99169958	99179745	chr1	20012066	20021924	chr10	120019140	120019846	chr1	26614836	26621061
chr1	71148714	71151738	chr1	26564458	26567697	chr1	181007802	181011061	chr1	26970535	26975193	chr10	99221694	99246595	chr1	20065676	20084230	chr10	120783815	120799266	chr1	26742822	26744593
chr1	76614757	76625363	chr1	26589220	26593020	chr1	182003663	182005542	chr1	27009161	27015623	chr10	99311305	99318067	chr1	20090488	20097314	chr10	122701138	122705553	chr1	26765758	26776725
chr1	78610001	78612741	chr1	26609837	26610534	chr1	182051571	182054727	chr1	27015624	27017373	chr10	99551090	99555286	chr1	20239605	20247142	chr10	125313668	125325030	chr1	26784720	26789069
chr1	87597164	87601914	chr1	26654472	26665337	chr1	182413243	182418533	chr1	27027744	27028895	chr10	99662809	99681615	chr1	20275104	20287487	chr10	125331075	125333463	chr1	26832394	26837836
chr1	88414726	88423610	chr1	26777693	26784719	chr1	182564942	182567650	chr1	27028896	27033454	chr10	100068820	100080616	chr1	20287488	20292455	chr10	127058312	127063435	chr1	26899806	26905278
chr1	89383208	89388911	chr1	26816761	26823020	chr1	182667095	182669907	chr1	27039668	27045817	chr10	100180142	100194139	chr1	20307717	20309915	chr10	131130717	131134716	chr1	26905772	26909597
chr1	91188293	91197537	chr1	26837837	26851158	chr1	182739657	182752107	chr1	27062455	27069024	chr10	102058028	102066140	chr1	20420506	20428597	chr11	4093385	4094186	chr1	26920884	26921654
chr1	91631369	91638851	chr1	26851159	26855057	chr1	182752108	182752973	chr1	27079406	27088055	chr10	102320892	102333955	chr1	20428663	20437480	chr11	4094187	4095230	chr1	26928977	26930358
chr1	94081980	94085809	chr1	26882599	26886240	chr1	182752974	182756036	chr1	27088056	27090945	chr10	102422871	102435985	chr1	20476063	20478373	chr11	6443001	6449341	chr1	26930359	26933765
chr1	94524629	94535881	chr1	26886241	26899805	chr1	182756037	182757764	chr1	27105114	27105820	chr10	102471843	102476181	chr1	20484527	20485482	chr11	6522462	6527177	chr1	26941065	26946471
chr1	101703633	101709881	chr1	26917128	26918957	chr1	182929932	182935609	chr1	27105878	27108606	chr10	102504031	102514581	chr1	20488073	20493459	chr11	8341948	8351932	chr1	26962089	26965863
chr1	101773252	101776530	chr1	26918958	26920883	chr1	183195350	183201973	chr1	27121035	27123570	chr10	102842554	102856764	chr1	20553816	20564661	chr11	9878260	9884071	chr1	26970535	26975193
chr1	108329922	108330313	chr1	26921655	26928976	chr1	183624639	183625116	chr1	27123571	27127247	chr10	103002562	103027231	chr1	20568485	20580015	chr11	10675326	10684734	chr1	27009161	27015623
chr1	109780946	109782794	chr1	26933766	26940700	chr1	184189042	184193341	chr1	27205527	27207409	chr10	103068834	103081055	chr1	20594898	20615633	chr11	12056502	12069350	chr1	27015624	27017373
chr1	109816569	109822235	chr1	26948300	26952441	chr1	184772567	184778090	chr1	27207410	27210699	chr10	103358062	103369532	chr1	20735814	20748463	chr11	12309010	12312259	chr1	27027744	27028895
chr1	109835699	109847347	chr1	27045818	27054122	chr1	185527965	185531887	chr1	27212397	27215704	chr10	103370435	103377255	chr1	20968774	20976743	chr11	12620363	12624487	chr1	27028896	27033454
chr1	110030590	110035114	chr1	27054123	27062454	chr1	185683653	185689333	chr1	27362208	27365644	chr10	103377256	103380191	chr1	21072570	21090693	chr11	12886023	12886797	chr1	27039668	27045817
chr1	110040001	110044834	chr1	27090946	27094185	chr1	186574431	186575856	chr1	27382328	27384172	chr10	103988665	103997527	chr1	21412762	21418853	chr11	14251821	14258206	chr1	27062455	27069024
chr1	110063045	110077746	chr1	27095057	27105113	chr1	193324961	193331633	chr1	27581943	27591603	chr10	104157949	104170138	chr1	21471297	21476612	chr11	14539948	14552022	chr1	27079406	27088055
chr1	110184248	110187339	chr1	27174829	27176992	chr1	197583307	197585057	chr1	27618271	27621019	chr10	104387004	104391946	chr1	21509086	21514794	chr11	15961411	15966171	chr1	27088056	27090945
chr1	110314004	110320343	chr1	27276178	27285399	chr1	197883296	197885630	chr1	27636752	27643558	chr10	104429014	104438984	chr1	21515867	21547550	chr11	17499575	17502675	chr1	27105114	27105820
chr1	110333011	110334897	chr1	27355880	27358849	chr1	200248766	200257997	chr1	27921595	27923581	chr10	105348926	105365109	chr1	21550872	21561801	chr11	17523106	17529853	chr1	27105878	27108606
chr1	110413623	110427649	chr1	27365645	27367824	chr1	200333052	200337640	chr1	28218421	28228233	chr10	105393639	105402618	chr1	21563561	21569535	chr11	17751358	17752999	chr1	27115734	27121034
chr1	110464935	110470217	chr1	27724407	27727768	chr1	200770857	200774886	chr1	28401805	28408563	chr10	105963746	105972980	chr1	21589589	21592478	chr11	18264842	18267697	chr1	27121035	27123570
chr1	110591445	110597116	chr1	27773608	27782317	chr1	201311494	201316609	chr1	28531627	28536563	chr10	106371675	106380761	chr1	21849933	21855649	chr11	19756743	19770712	chr1	27123571	27127247
chr1	110734006	110744892	chr1	27859372	27865633	chr1	201328985	201332601	chr1	28536564	28538112	chr10	106401456	106405739	chr1	21891273	21904945	chr11	19974040	19983053	chr1	27205527	27207409
chr1	110744908	110750305	chr1	28012140	28017972	chr1	201482240	201485408	chr1	28679431	28689800	chr10	112111868	112115823	chr1	22019868	22025068	chr11	20629384	20632194	chr1	27207410	27210699
chr1	110995535	111011452	chr1	28039531	28044520	chr1	201513799	201524670	chr1	28715547	28723990	chr10	112279483	112292034	chr1	22192665	22212806	chr11	27466176	27471767	chr1	27212397	27215704
chr1	111037614	111042780	chr1	28162791	28177930	chr1	201528628	201531008	chr1	28815956	28821920	chr10	112361980	112383053	chr1	22235213	22248286	chr11	28648445	28650874	chr1	27362208	27365644
chr1	111156676	111159299	chr1	28303697	28308314	chr1	201759827	201764163	chr1	28928679	28931231	chr10	112424845	112432534	chr1	22251792	22263133	chr11	28793601	28797817	chr1	27382328	27384172
chr1	111319051	111329821	chr1	28315772	28320852	chr1	203020354	203025596	chr1	29028575	29030562	chr10	114576476	114594457	chr1	22278089	22282511	chr11	32823381	32831941	chr1	27460821	27463308
chr1	111731374	111741474	chr1	28384701	28393123	chr1	203230872	203236625	chr1	29074925	29078476	chr10	118590808	118599865	chr1	22351402	22359288	chr11	34587003	34587658	chr1	27581943	27591603
chr1	111763421	111766246	chr1	28393925	28401804	chr1	203236626	203238199	chr1	29373175	29380761	chr10	118923575	118929334	chr1	22371545	22375874	chr11	35255607	35268197	chr1	27618271	27621019
chr1	112047631	112061273	chr1	28493194	28511769	chr1	203303899	203307951	chr1	29383442	29385323	chr10	121443162	121446994	chr1	22496586	22517459	chr11	35349365	35352325	chr1	27636752	27643558
chr1	112284661	112294295	chr1	28592788	28595762	chr1	203307952	203313666	chr1	29512555	29515128	chr10	125784657	125788194	chr1	22617845	22625372	chr11	44874816	44881903	chr1	27897296	27903661
chr1	112351712	112359013	chr1	28879983	28888687	chr1	203670787	203677111	chr1	30133111	30136265	chr10	125820211	125827067	chr1	22636824	22643510	chr11	44881904	44886107	chr1	27921595	27923581
chr1	112841316	112848327	chr1	28933103	28944996	chr1	203839379	203840395	chr1	31275276	31277021	chr10	126139759	126142905	chr1	22714116	22721226	chr11	44945412	44954022	chr1	28218421	28228233
chr1	112875419	112885417	chr1	29052808	29062513	chr1	204332523	204333565	chr1	31285626	31287675	chr10	126220022	126227578	chr1	22735370	22744193	chr11	45360457	45365740	chr1	28401805	28408563
chr1	113258925	113260199	chr1	29232036	29242778	chr1	204364975	204368120	chr1	31308166	31311691	chr10	133976207	133989324	chr1	22744194	22761294	chr11	46260972	46262112	chr1	28531627	28536563
chr1	113260200	113262147	chr1	29327006	29329577	chr1	204760780	204765178	chr1	31403035	31405457	chr11	726149	743873	chr1	22841972	22847261	chr11	47991004	47998305	chr1	28536564	28538112
chr1	113350313	113354576	chr1	29710947	29716898	chr1	204775867	204782119	chr1	31437530	31439278	chr11	1879293	1891520	chr1	22921535	22930120	chr11	56287526	56292389	chr1	28679431	28689800
chr1	113460496	113468862	chr1	29774324	29778290	chr1	204907636	204911256	chr1	31664496	31668756	chr11	2169843	2172797	chr1	22946305	22958916	chr11	57527861	57533883	chr1	28715547	28723990
chr1	113585316	113597133	chr1	29821161	29837862	chr1	204943128	204954228	chr1	31668757	31670935	chr11	2398080	2421129	chr1	22982386	22992765	chr11	57548780	57552466	chr1	28815956	28821920
chr1	114565943	114576448	chr1	30407559	30414349	chr1	205032272	205040694	chr1	31839559	31846462	chr11	2545012	2558430	chr1	22999216	23004309	chr11	58290275	58293412	chr1	28928679	28931231
chr1	114832962	114841561	chr1	30836818	30850840	chr1	205397400	205400832	chr1	32023909	32026468	chr11	2710764	2714645	chr1	23017773	23029253	chr11	60089455	60101781	chr1	29028575	29030562
chr1	114884174	114893903	chr1	31217483	31224903	chr1	205552825	205554527	chr1	32032232	32035874	chr11	3110262	3127696	chr1	23029254	23031771	chr11	60324773	60332240	chr1	29074925	29078476
chr1	116008668	116011151	chr1	31234265	31238672	chr1	205884084	205889160	chr1	32066675	32070321	chr11	3160446	3187815	chr1	23216963	23224994	chr11	60542142	60544421	chr1	29118105	29123950
chr1	116011152	116017057	chr1	31259115	31263663	chr1	206232843	206237608	chr1	32104667	32106421	chr11	3844145	3852417	chr1	23245829	23254880	chr11	61043100	61052944	chr1	29373175	29380761
chr1	116256306	116272036	chr1	31306550	31308165	chr1	206309562	206310749	chr1	32287877	32297261	chr11	4206213	4216459	chr1	23276679	23283162	chr11	61438365	61440500	chr1	29383442	29385323
chr1	116376056	116384746	chr1	31449400	31459285	chr1	206827442	206833071	chr1	32367537	32378290	chr11	6319522	6320515	chr1	23321829	23336406	chr11	62092183	62095552	chr1	29512555	29515128
chr1	116709625	116716442	chr1	31524609	31532694	chr1	206894634	206900256	chr1	32473295	32477731	chr11	6368837	6381691	chr1	23412189	23416043	chr11	63606412	63606943	chr1	29528060	29535017
chr1	117010441	117018599	chr1	32014807	32023908	chr1	206903741	206908791	chr1	32593500	32599939	chr11	7468317	7471869	chr1	23869451	23879890	chr11	64254718	64263323	chr1	30133111	30136265
chr1	117040603	117059325	chr1	32075123	32083123	chr1	207258076	207260201	chr1	32631780	32634236	chr11	7568037	7575703	chr1	23900620	23902870	chr11	65984699	65994894	chr1	30581412	30584745
chr1	117277843	117286044	chr1	32255319	32257615	chr1	207780417	207797835	chr1	32764199	32772461	chr11	8718619	8726762	chr1	23930511	23936401	chr11	66276716	66278029	chr1	31269559	31273937
chr1	117519246	117540374	chr1	32259149	32267274	chr1	209381084	209383770	chr1	32783502	32787406	chr11	8830214	8838246	chr1	23954416	23960870	chr11	66340727	66348589	chr1	31273938	31275275
chr1	118210053	118215692	chr1	32267275	32271556	chr1	210572982	210574853	chr1	32871429	32872516	chr11	11421526	11426181	chr1	24023059	24025155	chr11	68891663	68903868	chr1	31275276	31277021
chr1	119817301	119821703	chr1	32439739	32443002	chr1	210580505	210582097	chr1	32957186	32961700	chr11	12743341	12755817	chr1	24240445	24257916	chr11	72126781	72130569	chr1	31285626	31287675
chr1	119988898	119998681	chr1	32701593	32705891	chr1	211686649	211689371	chr1	32961701	32963471	chr11	16796397	16806166	chr1	24260654	24272356	chr11	87062251	87065239	chr1	31308166	31311691
chr1	120151220	120158241	chr1	32718389	32728418	chr1	211820635	211825491	chr1	33000337	33004441	chr11	19568350	19581339	chr1	24278213	24283734	chr11	101938790	101946751	chr1	31437530	31439278
chr1	120286423	120291442	chr1	32728419	32744999	chr1	211871060	211877964	chr1	33088402	33092988	chr11	20177010	20179166	chr1	24427804	24434466	chr11	110346892	110350095	chr1	31630985	31646037
chr1	120345186	120351792	chr1	32836566	32840953	chr1	214433808	214436794	chr1	33102114	33111036	chr11	28588313	28594987	chr1	24445767	24454834	chr11	111291551	111299959	chr1	31664496	31668756
chr1	120412812	120419247	chr1	32840954	32844538	chr1	220008809	220014565	chr1	33119563	33136096	chr11	31843491	31851113	chr1	24554425	24559620	chr11	111299960	111302280	chr1	31668757	31670935
chr1	120425559	120431470	chr1	32858718	32860267	chr1	220463846	220470538	chr1	33137537	33143119	chr11	34191423	34198533	chr1	24608681	24615069	chr11	113108070	113114545	chr1	31839559	31846462
chr1	144859515	144861827	chr1	32886651	32892071	chr1	220899415	220906907	chr1	33143120	33148400	chr11	35324926	35329556	chr1	24711260	24718116	chr11	117293028	117298214	chr1	32023909	32026468
chr1	144863800	144870824	chr1	32892072	32898313	chr1	222627782	222633284	chr1	33179141	33180068	chr11	35352326	35361599	chr1	24735998	24741018	chr11	117817280	117818517	chr1	32032232	32035874
chr1	144915662	144918369	chr1	32945737	32956758	chr1	223175355	223177047	chr1	33242117	33247315	chr11	45375225	45381583	chr1	24786273	24790202	chr11	117924071	117924459	chr1	32066675	32070321
chr1	145538554	145546607	chr1	33006768	33015443	chr1	223252524	223255559	chr1	33247316	33248604	chr11	45985369	45988536	chr1	24884689	24889382	chr11	118040885	118045365	chr1	32095491	32099005
chr1	145699838	145714245	chr1	33075646	33088401	chr1	223304262	223307735	chr1	33248605	33250221	chr11	46258337	46260971	chr1	24896253	24904318	chr11	118972932	118975046	chr1	32104667	32106421
chr1	146952275	146973337	chr1	33148401	33157248	chr1	223308432	223310684	chr1	33264714	33271237	chr11	46264790	46266557	chr1	24971915	24976213	chr11	121192489	121193917	chr1	32287877	32297261
chr1	147109306	147117397	chr1	33229833	33233561	chr1	223857110	223859760	chr1	33315882	33320889	chr11	46357729	46364339	chr1	24980304	24985088	chr11	121459038	121464865	chr1	32367537	32378290
chr1	147357249	147364471	chr1	33325072	33327308	chr1	223898361	223904761	chr1	33320890	33323949	chr11	46550836	46552858	chr1	25112721	25128999	chr11	121671354	121673609	chr1	32473295	32477731
chr1	150132067	150145466	chr1	33392721	33398190	chr1	224827110	224829025	chr1	33327630	33331970	chr11	47174545	47189559	chr1	25227471	25235669	chr11	122490935	122503297	chr1	32593500	32599939
chr1	150435896	150443188	chr1	34171161	34189012	chr1	225957249	225959884	chr1	33479802	33485624	chr11	47561719	47575563	chr1	25528282	25531682	chr11	123278043	123281558	chr1	32631780	32634236
chr1	151270863	151283076	chr1	34408842	34417280	chr1	226311190	226313656	chr1	33580964	33582319	chr11	57404516	57407313	chr1	25887557	25904716	chr11	123346212	123350785	chr1	32764199	32772461
chr1	151807828	151809345	chr1	35333580	35340767	chr1	226794373	226800445	chr1	33764777	33766824	chr11	57542635	57546483	chr1	25906102	25911157	chr11	125036781	125038268	chr1	32783502	32787406
chr1	151939951	151947869	chr1	35514634	35524461	chr1	226819732	226825720	chr1	34072489	34074804	chr11	58950031	58957604	chr1	25911158	25921641	chr11	125241294	125241994	chr1	32871429	32872516
chr1	151970528	151975530	chr1	35745518	35750409	chr1	227636226	227642099	chr1	34074805	34076499	chr11	59021062	59025943	chr1	25921715	25925286	chr11	125292661	125299225	chr1	32957186	32961700
chr1	151987303	151992778	chr1	35754638	35766620	chr1	228191313	228193803	chr1	34209999	34219241	chr11	60595707	60602485	chr1	25925287	25935796	chr11	125299226	125305970	chr1	32961701	32963471
chr1	153193208	153201415	chr1	35886616	35897331	chr1	228688617	228693196	chr1	34250924	34261460	chr11	60742357	60752061	chr1	26014884	26019576	chr11	126308290	126310789	chr1	33000337	33004441
chr1	153201416	153202690	chr1	36062961	36069950	chr1	228800108	228800703	chr1	34268896	34273870	chr11	60888366	60898692	chr1	26066200	26078555	chr11	126310790	126317548	chr1	33088402	33092988
chr1	153261672	153271705	chr1	36079299	36088559	chr1	229791951	229807927	chr1	34474047	34478575	chr11	61290070	61303482	chr1	26078556	26080786	chr11	129120617	129125320	chr1	33102114	33111036
chr1	153400215	153418046	chr1	36371772	36382565	chr1	231451374	231454148	chr1	34791259	34801184	chr11	61333311	61340862	chr1	26080787	26092420	chr11	130762485	130766443	chr1	33119563	33136096
chr1	153523137	153530066	chr1	36478898	36484632	chr1	233087059	233093087	chr1	34813775	34820992	chr11	61379788	61395663	chr1	26092898	26108782	chr11	131562548	131569246	chr1	33137537	33143119
chr1	153764565	153778562	chr1	36532902	36537783	chr1	233116056	233119145	chr1	35048809	35051305	chr11	61590203	61604305	chr1	26129749	26134912	chr11	132947204	132954321	chr1	33143120	33148400
chr1	154152950	154163712	chr1	36558503	36560992	chr1	234246737	234250941	chr1	35462546	35469327	chr11	61622807	61642606	chr1	26213874	26218977	chr12	4073493	4079590	chr1	33179141	33180068
chr1	154317182	154319956	chr1	36570735	36581399	chr1	235890894	235898531	chr1	35578576	35579094	chr11	62275759	62282495	chr1	26267126	26275244	chr12	5177761	5190052	chr1	33242117	33247315
chr1	154414768	154422152	chr1	36601096	36604108	chr1	236690336	236697716	chr1	35623840	35628072	chr11	62602928	62607159	chr1	26351540	26360022	chr12	5327975	5333020	chr1	33247316	33248604
chr1	154448459	154454068	chr1	36656231	36674897	chr1	237654648	237659017	chr1	35649329	35652177	chr11	62643943	62650265	chr1	26430311	26434057	chr12	6431309	6432690	chr1	33248605	33250221
chr1	154721072	154722691	chr1	36683577	36689674	chr1	238402002	238409618	chr1	35652178	35656942	chr11	63237991	63247826	chr1	26471760	26481914	chr12	6833420	6836027	chr1	33264714	33271237
chr1	154735347	154740695	chr1	36691785	36700226	chr1	239981958	239987509	chr1	35717312	35724763	chr11	63711320	63719808	chr1	26529666	26538538	chr12	7364400	7375407	chr1	33315882	33320889
chr1	154742040	154747615	chr1	36704142	36708492	chr1	240137897	240151340	chr1	35798578	35800220	chr11	64263324	64268341	chr1	26564458	26567697	chr12	7791028	7793346	chr1	33320890	33323949
chr1	154785775	154796614	chr1	36720838	36724856	chr1	241051360	241054543	chr1	35800221	35806348	chr11	64612854	64619094	chr1	26589220	26593020	chr12	9042540	9047102	chr1	33327630	33331970
chr1	154867002	154883466	chr1	36822462	36825206	chr1	246150115	246172017	chr1	35853273	35859260	chr11	65180156	65187885	chr1	26606182	26609836	chr12	12182210	12187037	chr1	33479802	33485624
chr1	155047285	155058921	chr1	36888535	36891494	chr10	332057	339452	chr1	35869988	35873921	chr11	65250967	65257238	chr1	26609837	26610534	chr12	13407897	13410159	chr1	33580964	33582319
chr1	155058922	155065931	chr1	37048452	37053635	chr10	3161279	3163263	chr1	35881208	35885849	chr11	65265504	65266786	chr1	26654472	26665337	chr12	14412861	14416903	chr1	33582320	33587593
chr1	155138958	155145633	chr1	37178340	37184270	chr10	3257697	3265545	chr1	35923193	35924177	chr11	65580062	65590363	chr1	26777693	26784719	chr12	19724948	19727755	chr1	33764777	33766824
chr1	155912811	155915842	chr1	37701047	37715688	chr10	5479020	5486857	chr1	35939229	35942144	chr11	66092430	66098822	chr1	26816761	26823020	chr12	29700156	29706304	chr1	34072489	34074804
chr1	155927870	155937867	chr1	37729555	37733438	chr10	5988002	5993960	chr1	35951011	35955933	chr11	66184143	66188227	chr1	26825023	26832393	chr12	30991708	30996103	chr1	34074805	34076499
chr1	155938022	155945235	chr1	37912914	37919948	chr10	6126182	6128649	chr1	35966588	35970742	chr11	66202767	66216674	chr1	26837837	26851158	chr12	31535800	31539427	chr1	34209999	34219241
chr1	156033681	156038289	chr1	38459958	38469207	chr10	6440425	6445538	chr1	36001044	36003282	chr11	66456131	66465516	chr1	26851159	26855057	chr12	31539428	31543114	chr1	34250924	34261460
chr1	156092862	156099593	chr1	38640072	38648464	chr10	6685960	6691945	chr1	36003283	36006493	chr11	66811550	66823221	chr1	26865518	26877972	chr12	42879727	42883568	chr1	34268896	34273870
chr1	156351978	156362869	chr1	38938528	38949592	chr10	6700775	6720495	chr1	36032951	36033704	chr11	67003990	67015707	chr1	26882599	26886240	chr12	43664751	43671553	chr1	34474047	34478575
chr1	156412388	156419275	chr1	38956546	38959758	chr10	6958688	6966616	chr1	36033823	36034580	chr11	67019226	67024508	chr1	26886241	26899805	chr12	45337316	45343408	chr1	34791259	34801184
chr1	156425602	156435006	chr1	38962548	38966626	chr10	7664562	7665261	chr1	36036781	36037222	chr11	68861120	68873431	chr1	26909598	26917127	chr12	47352399	47359709	chr1	34813775	34820992
chr1	156443797	156453607	chr1	38970805	38973558	chr10	7727589	7730543	chr1	36043347	36045991	chr11	69602684	69616463	chr1	26917128	26918957	chr12	49456759	49459885	chr1	35048809	35051305
chr1	156551561	156556115	chr1	39016251	39021787	chr10	11206417	11210278	chr1	36070943	36074366	chr11	69688256	69703983	chr1	26918958	26920883	chr12	49751314	49756725	chr1	35462546	35469327
chr1	156574543	156582370	chr1	39170814	39182271	chr10	11306784	11317623	chr1	36174199	36180127	chr11	69791993	69801650	chr1	26921655	26928976	chr12	50337651	50340422	chr1	35578576	35579094
chr1	156650323	156663876	chr1	39276801	39282760	chr10	12301822	12308725	chr1	36187544	36190740	chr11	70021213	70026142	chr1	26933766	26940700	chr12	50418534	50426451	chr1	35649329	35652177
chr1	156689494	156696067	chr1	39306893	39311622	chr10	12884769	12892432	chr1	36200530	36203488	chr11	71752222	71756940	chr1	26948300	26952441	chr12	50936510	50944067	chr1	35652178	35656942
chr1	156844436	156851031	chr1	39311623	39317408	chr10	12942842	12948815	chr1	36212554	36213849	chr11	72189919	72208856	chr1	27045818	27054122	chr12	52900765	52902655	chr1	35717312	35724763
chr1	156858187	156861610	chr1	39338079	39346975	chr10	13115926	13125285	chr1	36213850	36217097	chr11	72363823	72367849	chr1	27054123	27062454	chr12	53296178	53301050	chr1	35798578	35800220
chr1	156918444	156921392	chr1	39472474	39481847	chr10	14072505	14076481	chr1	36217098	36220791	chr11	72890327	72901014	chr1	27090946	27094185	chr12	54591268	54597369	chr1	35800221	35806348
chr1	157043651	157049127	chr1	39502384	39514720	chr10	14537831	14541214	chr1	36240935	36248840	chr11	72951684	72954638	chr1	27095057	27105113	chr12	54652941	54654322	chr1	35853273	35859260
chr1	157118815	157128381	chr1	39599079	39603785	chr10	14577575	14579308	chr1	36252168	36253926	chr11	73365617	73374892	chr1	27127248	27147798	chr12	54750969	54754688	chr1	35869988	35873921
chr1	157130859	157155667	chr1	39604670	39610190	chr10	16928265	16938202	chr1	36297811	36298440	chr11	74289272	74304520	chr1	27174829	27176992	chr12	54754689	54757255	chr1	35881208	35885849
chr1	157914161	157920562	chr1	39651274	39658236	chr10	21367084	21373827	chr1	36299186	36307369	chr11	75091582	75097252	chr1	27276178	27285399	chr12	54951447	54960028	chr1	35923193	35924177
chr1	158056127	158066219	chr1	39658934	39668826	chr10	22013499	22022350	chr1	36351795	36353258	chr11	75097253	75101087	chr1	27288179	27295567	chr12	56586731	56588136	chr1	35939229	35942144
chr1	158079831	158088324	chr1	39695166	39696547	chr10	22277484	22283176	chr1	36357818	36363131	chr11	75157292	75169906	chr1	27365645	27367824	chr12	56964303	56967329	chr1	35951011	35955933
chr1	158088325	158094962	chr1	39765359	39776053	chr10	23283777	23295645	chr1	36363132	36371771	chr11	75856581	75864711	chr1	27367825	27371304	chr12	56967330	56975382	chr1	35966588	35970742
chr1	159099800	159104226	chr1	39983517	39989255	chr10	27359525	27366603	chr1	36382566	36385242	chr11	76025656	76033690	chr1	27470755	27482975	chr12	57142426	57147302	chr1	36001044	36003282
chr1	159152727	159167326	chr1	39999794	40004970	chr10	29590866	29598881	chr1	36403330	36411978	chr11	76453729	76470399	chr1	27724407	27727768	chr12	57149640	57153158	chr1	36003283	36006493
chr1	159755636	159763178	chr1	40049576	40055230	chr10	30307261	30317733	chr1	36502714	36506078	chr11	76902853	76911387	chr1	27773608	27782317	chr12	58297091	58302599	chr1	36032951	36033704
chr1	160015792	160024723	chr1	40269470	40271467	chr10	37011397	37014822	chr1	36510433	36524737	chr11	85903188	85912693	chr1	27859372	27865633	chr12	59707471	59712954	chr1	36033823	36034580
chr1	160130688	160150192	chr1	40308252	40332034	chr10	37067835	37068606	chr1	36527526	36531413	chr11	93654231	93656925	chr1	27873472	27883756	chr12	63045572	63049663	chr1	36036781	36037222
chr1	160460923	160472103	chr1	40332035	40338723	chr10	43247548	43253151	chr1	36582228	36588532	chr11	94797033	94801382	chr1	27891290	27896143	chr12	63813632	63816889	chr1	36043347	36045991
chr1	160695881	160702577	chr1	40338744	40344004	chr10	43714285	43718998	chr1	36746973	36748711	chr11	95655309	95658298	chr1	27931674	27945529	chr12	68756475	68770780	chr1	36070943	36074366
chr1	160746022	160750084	chr1	40353278	40359076	chr10	43871872	43880989	chr1	36762048	36763430	chr11	100390828	100401163	chr1	27978663	27984080	chr12	70290230	70293513	chr1	36174199	36180127
chr1	160911354	160915673	chr1	40387528	40399581	chr10	44804082	44807694	chr1	36800736	36806844	chr11	110043968	110047726	chr1	28012140	28017972	chr12	70323237	70329255	chr1	36180159	36183602
chr1	160915674	160921493	chr1	40402693	40404890	chr10	44839282	44843766	chr1	36855889	36857332	chr11	111333480	111339973	chr1	28039531	28044520	chr12	72338615	72353683	chr1	36187544	36190740
chr1	160959776	160971479	chr1	40415345	40422801	chr10	45480891	45487771	chr1	36875414	36879928	chr11	111852673	111856331	chr1	28162791	28177930	chr12	76408072	76414546	chr1	36192289	36193675
chr1	161016315	161025066	chr1	40424159	40431853	chr10	46955942	46967017	chr1	36963102	36967058	chr11	116764632	116774607	chr1	28264683	28281914	chr12	79902654	79908226	chr1	36200530	36203488
chr1	161179182	161181136	chr1	40444548	40453617	chr10	46981161	46988343	chr1	37039408	37040303	chr11	118015443	118019281	chr1	28303697	28308314	chr12	80564597	80568195	chr1	36212554	36213849
chr1	162003263	162008164	chr1	40467236	40472928	chr10	47007535	47008434	chr1	37044003	37048451	chr11	118033918	118040884	chr1	28315772	28320852	chr12	84215960	84218707	chr1	36213850	36217097
chr1	162206240	162210935	chr1	40474782	40483874	chr10	47078493	47081571	chr1	37061868	37065396	chr11	118504169	118506957	chr1	28384701	28393123	chr12	89479438	89487453	chr1	36217098	36220791
chr1	162236451	162245771	chr1	40486663	40490177	chr10	47089304	47090327	chr1	37540405	37543821	chr11	118521339	118546218	chr1	28393925	28401804	chr12	94135297	94137903	chr1	36240935	36248840
chr1	165372923	165379582	chr1	40526068	40529902	chr10	47597451	47601168	chr1	37779284	37779939	chr11	118559199	118573286	chr1	28493194	28511769	chr12	94494959	94497809	chr1	36252168	36253926
chr1	165873020	165892022	chr1	40539887	40542358	chr10	49422177	49424682	chr1	37975232	37979235	chr11	118662057	118663265	chr1	28592788	28595762	chr12	94935174	94940372	chr1	36297811	36298440
chr1	167026788	167029794	chr1	40550062	40553485	chr10	49741674	49746749	chr1	37981503	38000052	chr11	118779678	118784434	chr1	28879983	28888687	chr12	95726424	95733324	chr1	36299186	36307369
chr1	167089201	167098102	chr1	40553486	40557575	chr10	52180664	52192935	chr1	38000053	38002852	chr11	119223802	119232719	chr1	28933103	28944996	chr12	96608933	96615877	chr1	36318929	36321420
chr1	167403386	167414029	chr1	40586606	40588495	chr10	52311617	52316801	chr1	38034131	38036488	chr11	119341312	119347150	chr1	29052808	29062513	chr12	96916152	96917400	chr1	36351795	36353258
chr1	167489669	167495648	chr1	40607987	40617741	chr10	53643808	53653545	chr1	38147847	38149045	chr11	119605229	119621345	chr1	29172177	29187335	chr12	96971535	96974791	chr1	36357818	36363131
chr1	167507744	167519719	chr1	40748315	40755686	chr10	61455482	61461290	chr1	38154851	38156331	chr11	121187391	121192488	chr1	29232036	29242778	chr12	101347078	101357811	chr1	36363132	36371771
chr1	167650645	167659349	chr1	40878559	40884583	chr10	64352291	64354335	chr1	38508440	38510350	chr11	122876077	122896580	chr1	29327006	29329577	chr12	103714392	103720384	chr1	36382566	36385242
chr1	167794286	167806543	chr1	41054133	41059941	chr10	64369021	64373389	chr1	38514483	38519313	chr11	124404699	124409017	chr1	29569754	29573665	chr12	103960232	103965562	chr1	36403330	36411978
chr1	170638014	170652092	chr1	41175606	41182740	chr10	64604913	64624450	chr1	38519314	38528856	chr11	124501421	124516688	chr1	29710947	29716898	chr12	104697613	104700182	chr1	36502714	36506078
chr1	171609312	171614635	chr1	41254708	41261670	chr10	68345916	68356816	chr1	38536135	38541858	chr11	125214073	125222773	chr1	29774324	29778290	chr12	105126652	105136873	chr1	36510433	36524737
chr1	173390720	173404973	chr1	41352829	41361547	chr10	69962371	69969375	chr1	38541859	38542754	chr11	125270292	125274813	chr1	29821161	29837862	chr12	106500426	106507998	chr1	36527526	36531413
chr1	177909432	177921748	chr1	41505537	41509762	chr10	69981506	69983782	chr1	38558294	38561034	chr11	125274814	125278228	chr1	30317404	30327278	chr12	106617979	106622011	chr1	36582228	36588532
chr1	178470341	178476412	chr1	41721527	41730216	chr10	70105155	70112324	chr1	38697378	38702739	chr11	125773814	125775932	chr1	30407559	30414349	chr12	106736054	106739600	chr1	36746973	36748711
chr1	179036850	179043493	chr1	41741950	41743917	chr10	71166410	71167845	chr1	38902295	38907550	chr11	125792955	125797851	chr1	30836818	30850840	chr12	108381926	108384730	chr1	36762048	36763430
chr1	180145725	180150361	chr1	41984795	41996482	chr10	71391321	71397468	chr1	38910497	38911207	chr11	126446362	126459667	chr1	31208619	31216961	chr12	108902841	108906252	chr1	36800736	36806844
chr1	180210059	180224313	chr1	42237098	42252350	chr10	71397469	71401977	chr1	38930592	38936293	chr11	130691326	130699146	chr1	31217483	31224903	chr12	112974637	112982930	chr1	36855889	36857332
chr1	180480912	180487012	chr1	42339549	42352000	chr10	71673914	71674981	chr1	38949593	38952207	chr11	131553022	131562547	chr1	31234265	31238672	chr12	114073652	114078061	chr1	36875414	36879928
chr1	181102477	181113679	chr1	42856961	42859977	chr10	72516405	72519845	chr1	39002705	39004855	chr11	133812994	133825145	chr1	31255155	31259114	chr12	114390726	114394067	chr1	36910256	36912706
chr1	181120939	181130676	chr1	42886487	42893193	chr10	72662939	72664707	chr1	39060957	39062772	chr12	1900693	1915312	chr1	31259115	31263663	chr12	120867313	120869241	chr1	36963102	36967058
chr1	181134781	181136913	chr1	43073407	43076552	chr10	73029496	73033368	chr1	39240457	39245684	chr12	2758952	2763887	chr1	31306550	31308165	chr12	121441132	121445410	chr1	36980883	36985129
chr1	181138588	181162654	chr1	43292693	43296268	chr10	73186413	73191092	chr1	39267876	39273723	chr12	3052080	3065331	chr1	31449400	31459285	chr12	121783795	121792393	chr1	37039408	37040303
chr1	182036794	182039126	chr1	43301936	43309067	chr10	73389611	73394598	chr1	39285958	39287629	chr12	3162196	3166263	chr1	31524609	31532694	chr12	123942752	123950407	chr1	37044003	37048451
chr1	182098764	182113007	chr1	43314814	43319916	chr10	73465748	73468356	chr1	39287630	39294232	chr12	3353225	3384831	chr1	31646038	31660361	chr13	21069294	21074701	chr1	37054313	37061867
chr1	183271195	183280317	chr1	43342046	43345848	chr10	73516650	73521980	chr1	39427279	39431993	chr12	3401889	3413936	chr1	31863832	31870478	chr13	22156071	22159478	chr1	37061868	37065396
chr1	183546307	183557120	chr1	43374953	43378648	chr10	73725709	73730533	chr1	39481848	39487851	chr12	5301387	5318168	chr1	32075123	32083123	chr13	22276275	22295045	chr1	37540405	37543821
chr1	184564907	184569788	chr1	43381174	43383360	chr10	74097790	74101062	chr1	39489199	39495034	chr12	6165746	6175734	chr1	32156382	32168403	chr13	22941223	22944478	chr1	37549375	37555845
chr1	188039572	188043840	chr1	43407293	43415418	chr10	75155088	75161121	chr1	39564566	39574479	chr12	6375942	6381961	chr1	32210121	32223435	chr13	28536850	28537627	chr1	37779284	37779939
chr1	200475962	200495979	chr1	43550904	43560009	chr10	75717116	75722395	chr1	39579322	39580639	chr12	6432691	6439183	chr1	32255319	32257615	chr13	28898564	28900361	chr1	37849503	37859885
chr1	200503666	200516662	chr1	43618798	43630752	chr10	77792181	77797451	chr1	39593723	39595067	chr12	6528844	6553532	chr1	32259149	32267274	chr13	31037009	31041536	chr1	37859886	37864970
chr1	200860399	200874410	chr1	43713454	43724148	chr10	77843724	77847196	chr1	39595068	39597330	chr12	7036500	7040215	chr1	32267275	32271556	chr13	34110551	34117379	chr1	37975232	37979235
chr1	200880341	200888432	chr1	43813362	43823911	chr10	78062690	78065998	chr1	39684784	39693350	chr12	8176203	8179811	chr1	32421716	32428818	chr13	39902623	39903583	chr1	37981503	38000052
chr1	200939803	200949155	chr1	43891428	43895521	chr10	78069050	78073287	chr1	39724687	39728604	chr12	8179812	8183961	chr1	32439739	32443002	chr13	39903584	39910078	chr1	38000053	38002852
chr1	200993280	201002174	chr1	43895522	43900611	chr10	78795362	78800359	chr1	39813871	39816580	chr12	8231053	8235576	chr1	32443003	32448397	chr13	45882190	45895350	chr1	38034131	38036488
chr1	201316610	201328535	chr1	43959692	43976173	chr10	78923453	78928343	chr1	39866117	39876094	chr12	8965874	8972318	chr1	32701593	32705891	chr13	50181306	50185782	chr1	38147847	38149045
chr1	201402710	201405331	chr1	44003222	44012817	chr10	78928344	78934105	chr1	39882198	39888430	chr12	12155473	12167497	chr1	32705892	32711308	chr13	50573150	50577301	chr1	38154851	38156331
chr1	201405512	201411696	chr1	44022273	44028417	chr10	79009358	79012278	chr1	39906537	39907861	chr12	12834785	12842026	chr1	32718389	32728418	chr13	51698734	51702388	chr1	38380169	38388915
chr1	201448562	201459537	chr1	44030777	44038872	chr10	79050583	79057196	chr1	39913872	39922374	chr12	12854369	12864725	chr1	32728419	32744999	chr13	52415937	52429352	chr1	38499583	38507215
chr1	201494374	201501780	chr1	44090392	44097836	chr10	79151074	79156568	chr1	40095760	40096493	chr12	12929201	12942323	chr1	32772462	32783276	chr13	52470339	52470872	chr1	38508440	38510350
chr1	201678401	201682216	chr1	44129114	44132325	chr10	79365472	79367838	chr1	40124304	40125688	chr12	13517278	13524824	chr1	32836566	32840953	chr13	53530210	53542594	chr1	38514483	38519313
chr1	201864622	201869740	chr1	44132326	44135787	chr10	79729266	79741996	chr1	40125689	40135882	chr12	13901983	13906798	chr1	32840954	32844538	chr13	53710809	53715778	chr1	38519314	38528856
chr1	201905722	201914618	chr1	44154120	44160989	chr10	81684392	81694704	chr1	40178144	40180743	chr12	15133767	15150999	chr1	32865490	32871428	chr13	78426122	78427979	chr1	38558294	38561034
chr1	201965364	201968903	chr1	44171674	44172749	chr10	82137997	82139760	chr1	40197254	40199806	chr12	19588727	19594163	chr1	32872517	32880810	chr13	80352606	80357020	chr1	38697378	38702739
chr1	201968904	201971871	chr1	44182793	44190394	chr10	82198132	82209359	chr1	40199807	40202200	chr12	22254046	22267601	chr1	32886651	32892071	chr13	95325193	95327720	chr1	38866019	38870833
chr1	202099564	202107478	chr1	44205544	44207755	chr10	82265252	82267700	chr1	40203842	40207144	chr12	25537774	25543623	chr1	32892072	32898313	chr13	96691691	96699225	chr1	38902295	38907550
chr1	203005969	203010015	chr1	44207756	44209235	chr10	82683165	82684355	chr1	40256412	40258973	chr12	31825204	31836856	chr1	32945737	32956758	chr13	100308641	100318543	chr1	38910497	38911207
chr1	203180351	203186732	chr1	44209236	44218030	chr10	85128823	85135899	chr1	40265922	40269469	chr12	48107933	48113593	chr1	33006768	33015443	chr13	100563260	100570713	chr1	38930592	38936293
chr1	203408672	203414846	chr1	44265825	44279415	chr10	86187831	86190249	chr1	40433923	40437811	chr12	48289874	48304324	chr1	33075646	33088401	chr13	101766494	101772071	chr1	38949593	38952207
chr1	203450559	203459655	chr1	44322257	44326558	chr10	86298875	86306696	chr1	40441200	40444547	chr12	48425835	48432983	chr1	33148401	33157248	chr13	103492363	103501321	chr1	38966627	38970804
chr1	203840396	203842698	chr1	44362125	44376106	chr10	86306697	86309022	chr1	40490178	40493567	chr12	48587386	48593675	chr1	33229833	33233561	chr13	112182267	112188329	chr1	39002705	39004855
chr1	204081898	204083288	chr1	44414260	44416267	chr10	88344008	88348418	chr1	40515388	40518066	chr12	50023080	50035747	chr1	33325072	33327308	chr14	21439540	21445500	chr1	39060957	39062772
chr1	204083289	204097028	chr1	44419425	44425067	chr10	88453201	88455863	chr1	40519427	40523509	chr12	51743403	51751012	chr1	33392721	33398190	chr14	21473906	21484005	chr1	39240457	39245684
chr1	204097029	204105128	chr1	44487399	44492685	chr10	88455864	88460577	chr1	40545767	40547565	chr12	52205717	52209473	chr1	33601627	33607150	chr14	21775663	21780287	chr1	39285958	39287629
chr1	204129091	204132772	chr1	44512872	44513855	chr10	90593564	90598366	chr1	40547566	40550061	chr12	52227242	52234703	chr1	34171161	34189012	chr14	23532568	23538363	chr1	39287630	39294232
chr1	204334477	204340460	chr1	44566050	44568574	chr10	91006358	91020893	chr1	40557576	40559255	chr12	52254169	52264215	chr1	34408842	34417280	chr14	23539472	23541573	chr1	39427279	39431993
chr1	204532877	204543553	chr1	44653105	44663329	chr10	93847319	93851240	chr1	40566108	40570409	chr12	52306765	52320504	chr1	34500051	34509593	chr14	24387934	24400615	chr1	39481848	39487851
chr1	205291111	205301677	chr1	44684309	44690656	chr10	95352478	95358704	chr1	40582726	40586605	chr12	52513499	52519885	chr1	35333580	35340767	chr14	24574730	24579088	chr1	39489199	39495034
chr1	205310154	205316289	chr1	44691293	44699615	chr10	95575076	95578198	chr1	40592855	40597002	chr12	52531454	52556969	chr1	35514634	35524461	chr14	25204072	25208962	chr1	39556794	39564052
chr1	205491535	205507580	chr1	44717585	44723789	chr10	95680974	95686945	chr1	40601655	40607986	chr12	52789251	52793406	chr1	35745518	35750409	chr14	30016585	30019511	chr1	39579322	39580639
chr1	205619559	205630859	chr1	44833169	44843967	chr10	96080179	96083855	chr1	40618137	40619182	chr12	53279788	53284312	chr1	35754638	35766620	chr14	30395994	30398824	chr1	39593723	39595067
chr1	205874121	205883082	chr1	44945233	44947790	chr10	96891067	96894160	chr1	40709640	40711324	chr12	53369469	53375016	chr1	35886616	35897331	chr14	39834783	39838947	chr1	39595068	39597330
chr1	206776209	206783088	chr1	44952413	44961691	chr10	97360225	97363986	chr1	40744331	40747389	chr12	53604274	53612752	chr1	36006494	36012118	chr14	42072751	42075709	chr1	39597331	39599078
chr1	207153556	207155886	chr1	44990756	44998867	chr10	97624275	97626262	chr1	40755687	40758313	chr12	53712788	53715451	chr1	36028659	36032950	chr14	54959862	54960727	chr1	39684784	39693350
chr1	207574163	207575963	chr1	45002063	45006349	chr10	98155638	98157982	chr1	40838329	40839976	chr12	53715452	53718187	chr1	36034581	36036780	chr14	57260443	57265835	chr1	39724687	39728604
chr1	208192602	208196724	chr1	45025045	45032763	chr10	98157983	98164041	chr1	40862180	40875416	chr12	53767840	53773639	chr1	36062961	36069950	chr14	57464030	57465817	chr1	39813871	39816580
chr1	208418751	208431644	chr1	45032764	45040031	chr10	98522412	98534519	chr1	40884838	40888155	chr12	53839896	53848188	chr1	36079299	36088559	chr14	59232706	59235804	chr1	39866117	39876094
chr1	209726479	209739529	chr1	45047870	45050318	chr10	98815780	98819518	chr1	40953165	40956263	chr12	54139920	54150682	chr1	36164694	36174198	chr14	61225264	61230654	chr1	39882198	39888430
chr1	210459502	210472900	chr1	45050319	45056034	chr10	98841051	98847507	chr1	41022043	41026341	chr12	54350983	54357101	chr1	36371772	36382565	chr14	63854793	63855874	chr1	39906537	39907861
chr1	210472901	210492254	chr1	45056035	45058643	chr10	99425829	99440774	chr1	41261671	41263620	chr12	54597370	54609712	chr1	36478898	36484632	chr14	65174768	65176794	chr1	39913872	39922374
chr1	211851510	211856285	chr1	45084580	45089936	chr10	99628106	99631757	chr1	41348076	41352828	chr12	54678978	54685110	chr1	36532902	36537783	chr14	68160205	68162268	chr1	40095760	40096493
chr1	212643929	212653503	chr1	45089937	45093444	chr10	99801372	99803185	chr1	41497190	41501758	chr12	54687302	54689884	chr1	36558503	36560992	chr14	68386674	68395427	chr1	40116685	40122085
chr1	212780011	212782914	chr1	45105153	45113439	chr10	99803186	99808361	chr1	42218475	42224193	chr12	54717304	54720547	chr1	36560993	36570734	chr14	68395428	68400705	chr1	40124304	40125688
chr1	213135685	213150328	chr1	45128704	45134666	chr10	100225922	100231843	chr1	42258080	42262547	chr12	54768105	54775171	chr1	36570735	36581399	chr14	68400706	68403283	chr1	40125689	40135882
chr1	214139505	214155806	chr1	45187655	45192041	chr10	102191202	102194123	chr1	42545524	42552233	chr12	54787152	54793555	chr1	36601096	36604108	chr14	70011616	70015850	chr1	40178144	40180743
chr1	221340135	221355683	chr1	45294124	45301330	chr10	102485014	102489127	chr1	42798659	42800306	chr12	55238493	55249399	chr1	36656231	36674897	chr14	70171005	70183194	chr1	40197254	40199806
chr1	223260577	223266496	chr1	45326958	45331156	chr10	102631675	102634931	chr1	42805344	42808684	chr12	55461868	55469122	chr1	36683577	36689674	chr14	71283294	71288031	chr1	40199807	40202200
chr1	223294767	223304261	chr1	45347958	45358272	chr10	102636417	102638615	chr1	42809905	42814239	chr12	56518916	56523366	chr1	36691785	36700226	chr14	74967423	74969103	chr1	40256412	40258973
chr1	223810843	223818914	chr1	45416986	45434718	chr10	102639534	102641465	chr1	42859978	42866668	chr12	57090411	57112814	chr1	36704142	36708492	chr14	75351921	75360793	chr1	40265922	40269469
chr1	225621476	225627990	chr1	45525832	45535495	chr10	102920577	102923659	chr1	42949136	42952304	chr12	57117106	57120669	chr1	36720838	36724856	chr14	76026270	76027617	chr1	40271468	40299322
chr1	225638641	225650332	chr1	45819186	45822402	chr10	103047190	103048208	chr1	43193865	43197952	chr12	57231200	57234177	chr1	36806845	36811519	chr14	76027618	76029975	chr1	40433923	40437811
chr1	225661219	225674297	chr1	45934803	45939302	chr10	103495543	103513484	chr1	43288833	43290866	chr12	57380414	57382339	chr1	36822462	36825206	chr14	77646329	77647996	chr1	40441200	40444547
chr1	225959885	225963200	chr1	45967223	45973558	chr10	103869999	103878792	chr1	43379237	43381173	chr12	57464801	57473533	chr1	36888535	36891494	chr14	77673068	77679202	chr1	40490178	40493567
chr1	226028652	226034445	chr1	45995505	46001979	chr10	103927798	103929406	chr1	43383361	43388487	chr12	57490485	57511941	chr1	37048452	37053635	chr14	89506500	89510776	chr1	40515388	40518066
chr1	226161582	226168124	chr1	46049896	46057450	chr10	104111476	104115161	chr1	43401931	43404219	chr12	58125392	58130767	chr1	37178340	37184270	chr14	91223301	91229780	chr1	40519427	40523509
chr1	226303760	226311189	chr1	46058136	46065565	chr10	104143900	104144693	chr1	43491317	43499316	chr12	59539741	59545604	chr1	37701047	37715688	chr14	92376579	92381617	chr1	40545767	40547565
chr1	226378634	226384835	chr1	46072788	46077862	chr10	104232359	104239756	chr1	43510333	43520913	chr12	60171313	60178655	chr1	37729555	37733438	chr14	94502949	94505756	chr1	40547566	40550061
chr1	226384836	226388854	chr1	46078079	46088827	chr10	104806132	104818011	chr1	43520914	43522591	chr12	63049664	63055560	chr1	37783253	37791152	chr14	98662002	98665065	chr1	40557576	40559255
chr1	227015425	227026047	chr1	46112029	46122852	chr10	104828257	104831069	chr1	43539652	43546929	chr12	64667574	64669141	chr1	37912914	37919948	chr14	99709007	99713162	chr1	40566108	40570409
chr1	228136145	228144977	chr1	46178765	46198209	chr10	104998598	105000194	chr1	43546930	43550549	chr12	69670751	69678626	chr1	38066684	38073979	chr14	100126592	100143468	chr1	40582726	40586605
chr1	228186309	228191312	chr1	46263414	46266106	chr10	105004237	105009287	chr1	43649320	43655447	chr12	70029245	70040660	chr1	38459958	38469207	chr14	100339367	100340927	chr1	40592855	40597002
chr1	228458842	228463233	chr1	46305752	46314230	chr10	105603344	105614421	chr1	43664119	43680031	chr12	76349577	76362911	chr1	38640072	38648464	chr14	100346180	100359387	chr1	40601655	40607986
chr1	228463234	228472347	chr1	46334574	46340181	chr10	105816001	105819201	chr1	43680894	43681910	chr12	83782091	83787299	chr1	38938528	38949592	chr14	102780019	102783054	chr1	40618137	40619182
chr1	228561791	228571411	chr1	46341818	46352899	chr10	106380936	106392474	chr1	43681911	43686641	chr12	89734606	89741274	chr1	38956546	38959758	chr14	104807534	104811214	chr1	40709640	40711324
chr1	228577254	228581687	chr1	46362197	46379398	chr10	108463463	108466324	chr1	43686679	43688603	chr12	95941898	95944963	chr1	38962548	38966626	chr15	26327318	26328827	chr1	40744331	40747389
chr1	228649739	228653621	chr1	46424520	46437368	chr10	108555075	108556078	chr1	43710011	43712265	chr12	95967772	95978128	chr1	38970805	38973558	chr15	27134821	27137638	chr1	40755687	40758313
chr1	228785399	228800107	chr1	46453065	46459692	chr10	112292035	112297340	chr1	43861615	43867022	chr12	96010882	96026509	chr1	38979473	39002220	chr15	27302273	27305071	chr1	40803779	40805508
chr1	229392370	229396469	chr1	46481637	46497618	chr10	112310470	112320679	chr1	43881408	43884984	chr12	98884321	98886651	chr1	39016251	39021787	chr15	29428837	29436072	chr1	40838329	40839976
chr1	230669405	230690408	chr1	46497619	46500470	chr10	114445681	114454062	chr1	43900612	43908233	chr12	105481490	105486086	chr1	39170814	39182271	chr15	35731448	35736924	chr1	40884838	40888155
chr1	230908149	230915620	chr1	46515114	46521552	chr10	114884557	114887297	chr1	43942976	43959691	chr12	106527542	106530561	chr1	39276801	39282760	chr15	35736925	35740091	chr1	40953165	40956263
chr1	230930578	230934666	chr1	46521553	46525099	chr10	114959146	114977265	chr1	44056495	44060704	chr12	107528328	107536607	chr1	39282761	39284113	chr15	39981521	39990760	chr1	41022043	41026341
chr1	231345333	231350694	chr1	46583177	46587035	chr10	115434951	115446562	chr1	44077063	44085872	chr12	107995578	108002320	chr1	39306893	39311622	chr15	40443814	40449395	chr1	41261671	41263620
chr1	231716797	231726507	chr1	46589019	46591311	chr10	116061449	116064481	chr1	44218031	44225681	chr12	109699166	109714080	chr1	39311623	39317408	chr15	41071423	41074848	chr1	41348076	41352828
chr1	232337682	232351830	chr1	46591312	46597096	chr10	116634817	116636419	chr1	44230170	44231005	chr12	109716960	109730501	chr1	39338079	39346975	chr15	42347629	42354835	chr1	41410287	41415088
chr1	232762676	232784609	chr1	46603092	46613536	chr10	116638098	116640622	chr1	44231006	44231523	chr12	110033275	110044665	chr1	39472474	39481847	chr15	43782116	43785991	chr1	41497190	41501758
chr1	235242349	235253925	chr1	46613537	46623347	chr10	118539179	118550729	chr1	44231667	44232121	chr12	110219564	110225692	chr1	39502384	39514720	chr15	44195503	44196429	chr1	41785446	41791882
chr1	235253966	235259491	chr1	46663167	46668481	chr10	118922153	118923574	chr1	44232230	44235471	chr12	110345088	110354822	chr1	39599079	39603785	chr15	55939951	55943671	chr1	42038687	42045878
chr1	235262042	235271123	chr1	46671827	46675758	chr10	118929335	118935746	chr1	44403870	44405565	chr12	111321346	111340361	chr1	39642656	39651273	chr15	56537925	56540101	chr1	42218475	42224193
chr1	236257838	236267459	chr1	46716273	46720992	chr10	119221453	119223718	chr1	44416268	44418462	chr12	116970123	116975933	chr1	39651274	39658236	chr15	57985553	57990498	chr1	42258080	42262547
chr1	236286631	236293132	chr1	46736759	46738462	chr10	120016393	120019139	chr1	44418463	44419424	chr12	120239347	120245972	chr1	39658934	39668826	chr15	58157400	58158644	chr1	42545524	42552233
chr1	249095083	249105069	chr1	46739775	46750149	chr10	120218037	120235740	chr1	44437952	44440117	chr12	120662933	120667503	chr1	39695166	39696547	chr15	59426778	59434989	chr1	42637702	42640399
chr10	1569222	1588143	chr1	46883733	46898233	chr10	120783815	120799266	chr1	44547032	44551053	chr12	120827009	120844399	chr1	39765359	39776053	chr15	60208677	60217792	chr1	42798659	42800306
chr10	4886612	4892184	chr1	46903373	46906644	chr10	120947039	120962760	chr1	44554949	44559042	chr12	121019232	121024875	chr1	39983517	39989255	chr15	60616880	60617460	chr1	42805344	42808684
chr10	5660102	5668890	chr1	46943396	46949197	chr10	121181922	121183630	chr1	44600843	44611631	chr12	122498494	122505082	chr1	39999794	40004970	chr15	60619117	60623862	chr1	42809905	42814239
chr10	11471329	11477871	chr1	46962230	46968808	chr10	122701138	122705553	chr1	44622116	44627051	chr12	123747905	123755273	chr1	40049576	40055230	chr15	62123204	62126458	chr1	42859978	42866668
chr10	11798240	11802310	chr1	46988669	46993120	chr10	122705718	122708722	chr1	44663330	44668292	chr12	123882062	123888403	chr1	40182123	40197253	chr15	63752962	63755257	chr1	42949136	42952304
chr10	13096382	13104321	chr1	47070876	47081192	chr10	124038226	124043631	chr1	44788333	44792251	chr12	124514442	124523729	chr1	40258974	40265778	chr15	64361685	64364690	chr1	43193865	43197952
chr10	14511843	14523449	chr1	47131402	47134428	chr10	124735729	124740764	chr1	44969410	44982053	chr12	124584486	124591066	chr1	40269470	40271467	chr15	64722544	64725346	chr1	43288833	43290866
chr10	14595686	14599163	chr1	47134429	47136538	chr10	124802972	124804086	chr1	45000709	45002062	chr12	125222184	125236028	chr1	40308252	40332034	chr15	65561284	65564340	chr1	43379237	43381173
chr10	16950541	16965615	chr1	47264261	47271472	chr10	125313668	125325030	chr1	45006350	45010965	chr12	130525010	130529655	chr1	40332035	40338723	chr15	65611042	65614018	chr1	43383361	43388487
chr10	21564197	21568934	chr1	47460371	47462612	chr10	125331075	125333463	chr1	45018795	45019741	chr13	21063116	21069293	chr1	40338744	40344004	chr15	66145872	66150672	chr1	43401931	43404219
chr10	22736707	22743728	chr1	47669113	47687947	chr10	127058312	127063435	chr1	45019742	45022883	chr13	25199480	25204331	chr1	40353278	40359076	chr15	69378651	69380753	chr1	43491317	43499316
chr10	23988181	23998571	chr1	47692987	47693535	chr10	127617717	127623846	chr1	45022884	45024579	chr13	28526383	28528436	chr1	40377316	40387527	chr15	73556918	73558114	chr1	43510333	43520913
chr10	24807529	24826888	chr1	47728508	47743881	chr10	127705248	127708977	chr1	45040032	45041548	chr13	28528437	28536849	chr1	40387528	40399581	chr15	73966076	73973550	chr1	43520914	43522591
chr10	24826916	24841946	chr1	47749995	47760026	chr10	129809814	129812739	chr1	45041549	45047869	chr13	28537628	28541807	chr1	40402693	40404890	chr15	75051630	75058175	chr1	43537669	43539651
chr10	25969268	25979141	chr1	47771823	47786239	chr10	131130717	131134716	chr1	45076910	45084579	chr13	29200607	29211954	chr1	40415345	40422801	chr15	75276065	75285359	chr1	43539652	43546929
chr10	25985066	25999007	chr1	47788422	47790444	chr10	134404991	134409838	chr1	45093445	45095427	chr13	29934803	29941500	chr1	40424159	40431853	chr15	75493862	75500754	chr1	43546930	43550549
chr10	27943915	27954499	chr1	47930692	47931757	chr10	134465975	134469555	chr1	45095428	45099151	chr13	30281040	30283077	chr1	40467236	40472928	chr15	76115489	76118114	chr1	43649320	43655447
chr10	29408355	29420609	chr1	47931797	47941524	chr11	892751	898183	chr1	45104249	45105152	chr13	30683402	30688338	chr1	40474782	40483874	chr15	77835647	77840212	chr1	43664119	43680031
chr10	30147192	30157167	chr1	47942251	47949979	chr11	2023180	2029380	chr1	45113440	45117735	chr13	37364013	37373301	chr1	40486663	40490177	chr15	78599281	78603820	chr1	43680894	43681910
chr10	31066260	31073811	chr1	47949980	47956824	chr11	2173107	2175864	chr1	45322853	45326957	chr13	46299326	46307694	chr1	40526068	40529902	chr15	79878111	79889647	chr1	43681911	43686641
chr10	33181691	33188873	chr1	47987299	47991339	chr11	3057757	3060044	chr1	45482768	45483942	chr13	49874586	49885864	chr1	40539887	40542358	chr15	81059247	81068487	chr1	43686679	43688603
chr10	33404664	33410293	chr1	48045547	48047362	chr11	3127697	3135426	chr1	45486094	45500206	chr13	50178307	50181305	chr1	40543602	40545766	chr15	83237735	83240950	chr1	43710011	43712265
chr10	43359707	43365743	chr1	48072278	48084328	chr11	4203344	4206212	chr1	45773196	45774598	chr13	50543764	50551743	chr1	40550062	40553485	chr15	83517948	83521936	chr1	43861615	43867022
chr10	43596352	43603362	chr1	48138800	48145289	chr11	4655174	4658914	chr1	45776283	45780798	chr13	51876959	51880270	chr1	40553486	40557575	chr15	89600747	89601524	chr1	43881408	43884984
chr10	43843423	43846691	chr1	48151991	48161524	chr11	5828446	5831424	chr1	45807556	45814277	chr13	52024129	52027327	chr1	40586606	40588495	chr15	89848894	89850535	chr1	43900612	43908233
chr10	43881646	43901809	chr1	48161818	48164982	chr11	6290141	6294986	chr1	45814278	45819185	chr13	52044595	52049807	chr1	40607987	40617741	chr15	90277732	90287775	chr1	43942976	43959691
chr10	44158090	44166767	chr1	48243359	48249865	chr11	6333700	6338115	chr1	45828219	45830425	chr13	52487125	52490417	chr1	40748315	40755686	chr15	91789366	91796681	chr1	44056495	44060704
chr10	44166768	44176012	chr1	48441790	48451508	chr11	7368354	7374947	chr1	45830426	45830794	chr13	53768520	53785451	chr1	40878559	40884583	chr15	92491449	92505078	chr1	44077063	44085872
chr10	44178673	44188291	chr1	48463951	48470131	chr11	7556761	7559494	chr1	45830795	45834867	chr13	72632445	72640167	chr1	41054133	41059941	chr15	93441724	93445430	chr1	44218031	44225681
chr10	44832888	44838068	chr1	48470132	48472931	chr11	7683638	7689113	chr1	46057451	46058135	chr13	76251068	76264807	chr1	41175606	41182740	chr15	93457544	93463098	chr1	44230170	44231005
chr10	45356569	45363999	chr1	50863335	50865356	chr11	8203445	8216364	chr1	46065566	46072723	chr13	100603095	100610507	chr1	41254708	41261670	chr15	93874646	93878211	chr1	44231006	44231523
chr10	45937395	45940412	chr1	50882134	50885874	chr11	8229738	8237482	chr1	46077863	46078078	chr13	100610867	100615124	chr1	41315767	41319870	chr15	94660669	94663181	chr1	44231667	44232121
chr10	45948805	45965760	chr1	50887569	50887813	chr11	8251576	8261321	chr1	46095492	46103186	chr13	110720856	110726438	chr1	41352829	41361547	chr15	97778129	97782183	chr1	44232230	44235471
chr10	47017675	47036995	chr1	51182555	51190529	chr11	8267444	8274819	chr1	46107402	46111381	chr13	111127928	111140283	chr1	41505537	41509762	chr15	99342672	99345965	chr1	44403870	44405565
chr10	47045153	47062806	chr1	51204155	51213780	chr11	8341948	8351932	chr1	46155444	46158315	chr13	114985855	114993585	chr1	41721527	41730216	chr15	101576593	101579982	chr1	44416268	44418462
chr10	47586973	47596742	chr1	51241794	51248122	chr11	9221521	9229072	chr1	46202851	46212701	chr14	21092144	21103958	chr1	41741950	41743917	chr16	4695487	4701604	chr1	44418463	44419424
chr10	47623743	47627633	chr1	51393226	51400707	chr11	9634406	9639353	chr1	46240057	46245248	chr14	21154237	21168184	chr1	41984795	41996482	chr16	8616723	8619622	chr1	44437952	44440117
chr10	47636485	47655055	chr1	51428659	51432211	chr11	9878260	9884071	chr1	46266115	46271688	chr14	21424826	21439539	chr1	42237098	42252350	chr16	8748993	8756585	chr1	44547032	44551053
chr10	48423197	48433265	chr1	51436248	51445155	chr11	10424382	10435058	chr1	46275483	46280166	chr14	21548861	21564363	chr1	42856961	42859977	chr16	9090739	9103845	chr1	44554949	44559042
chr10	49496619	49501429	chr1	51445156	51446772	chr11	10750373	10757978	chr1	46285131	46288965	chr14	21573176	21576503	chr1	42886487	42893193	chr16	15876910	15878165	chr1	44600843	44611631
chr10	49652639	49654471	chr1	51618583	51625784	chr11	11095428	11102212	chr1	46288966	46303660	chr14	22024379	22026976	chr1	43073407	43076552	chr16	16281200	16285784	chr1	44622116	44627051
chr10	49666510	49670843	chr1	51707980	51725283	chr11	11179314	11186090	chr1	46320232	46322817	chr14	22853970	22858542	chr1	43209068	43218802	chr16	19188248	19192710	chr1	44663330	44668292
chr10	49703361	49720811	chr1	52065685	52076517	chr11	11810463	11814225	chr1	46322818	46327175	chr14	23033233	23043212	chr1	43292693	43296268	chr16	24056061	24061247	chr1	44788333	44792251
chr10	49729651	49741673	chr1	52205933	52212394	chr11	12056502	12069350	chr1	46330363	46333633	chr14	23318455	23324861	chr1	43301936	43309067	chr16	24063748	24068073	chr1	44961692	44969409
chr10	49758024	49769506	chr1	52355720	52370819	chr11	12309010	12312259	chr1	46333634	46334573	chr14	23474282	23477987	chr1	43314814	43319916	chr16	28954818	28960197	chr1	44969410	44982053
chr10	49950747	49965910	chr1	52525843	52528959	chr11	12620363	12624487	chr1	46352900	46354805	chr14	23720654	23727154	chr1	43342046	43345848	chr16	30645648	30656992	chr1	45000709	45002062
chr10	50188640	50191700	chr1	52583174	52594994	chr11	12907865	12912248	chr1	46354806	46356324	chr14	24003664	24012609	chr1	43374953	43378648	chr16	30939500	30949639	chr1	45006350	45010965
chr10	62782398	62788311	chr1	52643339	52649499	chr11	14212589	14218989	chr1	46356325	46362196	chr14	24012610	24019413	chr1	43381174	43383360	chr16	31396918	31403063	chr1	45010966	45018794
chr10	65384704	65390657	chr1	52758106	52767294	chr11	14251821	14258206	chr1	46379399	46385114	chr14	24842924	24846997	chr1	43407293	43415418	chr16	48664464	48670190	chr1	45018795	45019741
chr10	65616813	65637423	chr1	52787730	52793794	chr11	14269604	14271861	chr1	46391516	46393683	chr14	35863895	35870571	chr1	43550904	43560009	chr16	51420450	51426407	chr1	45019742	45022883
chr10	70303638	70313282	chr1	52799067	52810522	chr11	15826523	15841385	chr1	46393684	46395671	chr14	35880772	35889538	chr1	43618798	43630752	chr16	51795390	51799508	chr1	45022884	45024579
chr10	70333611	70362651	chr1	52832474	52835252	chr11	15841386	15841976	chr1	46415920	46418299	chr14	37057163	37065709	chr1	43713454	43724148	chr16	53055490	53058881	chr1	45040032	45041548
chr10	70994367	71002082	chr1	52915856	52924292	chr11	15961411	15966171	chr1	46418300	46423556	chr14	37128056	37134240	chr1	43780927	43788303	chr16	56818655	56820045	chr1	45076910	45084579
chr10	71090110	71097815	chr1	53125836	53129074	chr11	16622271	16628041	chr1	46437369	46453064	chr14	50325214	50329748	chr1	43891428	43895521	chr16	56875932	56887946	chr1	45093445	45095427
chr10	71208623	71210932	chr1	53350345	53359057	chr11	16806250	16808631	chr1	46506610	46508023	chr14	51820495	51827928	chr1	43895522	43900611	chr16	57789954	57792172	chr1	45104249	45105152
chr10	71266265	71270700	chr1	53581054	53588729	chr11	17413540	17419961	chr1	46508083	46509663	chr14	55138508	55147387	chr1	43959692	43976173	chr16	57873180	57882819	chr1	45209489	45213905
chr10	71719543	71733374	chr1	53649200	53655458	chr11	17523106	17529853	chr1	46509664	46511223	chr14	55266925	55280948	chr1	43992143	43999957	chr16	58061567	58068032	chr1	45322853	45326957
chr10	72196591	72201515	chr1	54567260	54571629	chr11	17666304	17669593	chr1	46525100	46527710	chr14	56957971	56959407	chr1	44003222	44012817	chr16	58718732	58724458	chr1	45482768	45483942
chr10	72309047	72311628	chr1	54571630	54577234	chr11	17751358	17752999	chr1	46527711	46529579	chr14	57281845	57284532	chr1	44022273	44028417	chr16	66677399	66686299	chr1	45486094	45500206
chr10	72635309	72644021	chr1	54600871	54604110	chr11	17994270	17996521	chr1	46529580	46532842	chr14	58421800	58432852	chr1	44030777	44038872	chr16	69917908	69927840	chr1	45773196	45774598
chr10	72683958	72689692	chr1	54671687	54680187	chr11	17999575	18002746	chr1	46580724	46583176	chr14	61112817	61117037	chr1	44090392	44097836	chr16	70976557	70980436	chr1	45776283	45780798
chr10	73366614	73389610	chr1	54680188	54685073	chr11	18264842	18267697	chr1	46623442	46629287	chr14	61699428	61705556	chr1	44129114	44132325	chr16	70996447	71004609	chr1	45807556	45814277
chr10	73401841	73410929	chr1	54830270	54832536	chr11	18807622	18811754	chr1	46629288	46632199	chr14	65110157	65120707	chr1	44132326	44135787	chr16	71060330	71062198	chr1	45814278	45819185
chr10	73413859	73424903	chr1	54846488	54851051	chr11	19094461	19099386	chr1	46632314	46636404	chr14	65181400	65184808	chr1	44154120	44160989	chr16	74897040	74901315	chr1	45828219	45830425
chr10	73452749	73456945	chr1	54854246	54868578	chr11	19756743	19770712	chr1	46647086	46651936	chr14	65877412	65882320	chr1	44171674	44172749	chr16	78001587	78008236	chr1	45830426	45830794
chr10	73501346	73516352	chr1	54873081	54875901	chr11	19915846	19927313	chr1	46656174	46657386	chr14	70499144	70501070	chr1	44182793	44190394	chr16	81743355	81758224	chr1	45830795	45834867
chr10	73539005	73545059	chr1	54879621	54887153	chr11	20356898	20366121	chr1	46675759	46679612	chr14	70507873	70522240	chr1	44205544	44207755	chr16	84455826	84463432	chr1	46057451	46058135
chr10	73558669	73582758	chr1	54925020	54932079	chr11	20373342	20376928	chr1	46725762	46728457	chr14	72322353	72329289	chr1	44207756	44209235	chr16	86050148	86055608	chr1	46065566	46072723
chr10	73656365	73657966	chr1	54946514	54951406	chr11	20376929	20384123	chr1	46738463	46739774	chr14	75761417	75765009	chr1	44209236	44218030	chr17	2337402	2339188	chr1	46077863	46078078
chr10	74006079	74033249	chr1	54960341	54972021	chr11	20629384	20632194	chr1	46761338	46762478	chr14	75773038	75779297	chr1	44265825	44279415	chr17	2775688	2777695	chr1	46095492	46103186
chr10	74132703	74139225	chr1	54972022	54978584	chr11	29041161	29047797	chr1	46821127	46825048	chr14	75915222	75922767	chr1	44322257	44326558	chr17	3424685	3433676	chr1	46107402	46111381
chr10	75606536	75609479	chr1	54978945	54985503	chr11	30933127	30935913	chr1	46906645	46907446	chr14	75969548	75985681	chr1	44362125	44376106	chr17	6322053	6329693	chr1	46155444	46158315
chr10	75641046	75649027	chr1	54994168	54996924	chr11	31819284	31822724	chr1	46949198	46952612	chr14	76818056	76832059	chr1	44414260	44416267	chr17	7740115	7742252	chr1	46202851	46212701
chr10	75695849	75705934	chr1	54996925	55000712	chr11	32399963	32411191	chr1	47063169	47067662	chr14	77368345	77389624	chr1	44419425	44425067	chr17	7887892	7896231	chr1	46240057	46245248
chr10	75835874	75849555	chr1	55025980	55032911	chr11	32823381	32831941	chr1	47089784	47094601	chr14	77409093	77418393	chr1	44458509	44487398	chr17	8023145	8026266	chr1	46266115	46271688
chr10	76846959	76857906	chr1	55032912	55035461	chr11	34087399	34091070	chr1	47101058	47103807	chr14	77422078	77448185	chr1	44487399	44492685	chr17	8230102	8231711	chr1	46275483	46280166
chr10	78073288	78078540	chr1	55063201	55072769	chr11	34228642	34232057	chr1	47163118	47167610	chr14	77503497	77508756	chr1	44566050	44568574	chr17	10778153	10783607	chr1	46285131	46288965
chr10	78297417	78323530	chr1	55082476	55087348	chr11	34587003	34587658	chr1	47251033	47256126	chr14	91082368	91094626	chr1	44653105	44663329	chr17	12277564	12282500	chr1	46288966	46303660
chr10	79134628	79139413	chr1	55149032	55152513	chr11	35255607	35268197	chr1	47324217	47325650	chr14	95205155	95223133	chr1	44684309	44690656	chr17	14254402	14259933	chr1	46320232	46322817
chr10	79605057	79616169	chr1	55359070	55371066	chr11	35408408	35417110	chr1	47326837	47328499	chr14	95662617	95667604	chr1	44691293	44699615	chr17	14478562	14485673	chr1	46322818	46327175
chr10	80954645	80958810	chr1	55427617	55429047	chr11	35417111	35428160	chr1	47714018	47718350	chr14	96020720	96029083	chr1	44717585	44723789	chr17	16254568	16256379	chr1	46330363	46333633
chr10	81021474	81036561	chr1	55779736	55787477	chr11	35509138	35510154	chr1	47768007	47770251	chr14	97048616	97056643	chr1	44945233	44947790	chr17	16332434	16342047	chr1	46333634	46334573
chr10	81902009	81910313	chr1	56021444	56029864	chr11	35842898	35854956	chr1	47770252	47771822	chr14	97921278	97929310	chr1	44952413	44961691	chr17	16408215	16411515	chr1	46352900	46354805
chr10	85962154	85966210	chr1	56095473	56099331	chr11	36149935	36155756	chr1	47828567	47833423	chr14	100028827	100056434	chr1	44990756	44998867	chr17	17215215	17218730	chr1	46354806	46356324
chr10	86018232	86027094	chr1	57098231	57104760	chr11	36279088	36280536	chr1	47919171	47926430	chr14	100337135	100339366	chr1	45002063	45006349	chr17	17544222	17565177	chr1	46356325	46362196
chr10	86109048	86118690	chr1	57152231	57157584	chr11	43910278	43913942	chr1	48061068	48063060	chr14	103233814	103239903	chr1	45025045	45032763	chr17	17816609	17824617	chr1	46379399	46385114
chr10	86357642	86364151	chr1	58258288	58266632	chr11	44055855	44062383	chr1	48098932	48105103	chr14	104372763	104379029	chr1	45032764	45040031	chr17	17824618	17828415	chr1	46391516	46393683
chr10	86473100	86475973	chr1	58266633	58280062	chr11	44545191	44546036	chr1	48111126	48115767	chr14	105912102	105918524	chr1	45047870	45050318	chr17	19548337	19551272	chr1	46393684	46395671
chr10	88099290	88108667	chr1	59026438	59032446	chr11	44642675	44646799	chr1	48180364	48182461	chr15	26535128	26541011	chr1	45050319	45056034	chr17	26865922	26873484	chr1	46415920	46418299
chr10	88129763	88134914	chr1	59210323	59224109	chr11	44653853	44658313	chr1	48182663	48185282	chr15	29142910	29149319	chr1	45056035	45058643	chr17	27259069	27266822	chr1	46418300	46423556
chr10	88135274	88138527	chr1	59229838	59232991	chr11	44945412	44954022	chr1	48212822	48218981	chr15	29904143	29908687	chr1	45059012	45072647	chr17	27291749	27297248	chr1	46437369	46453064
chr10	88147347	88162065	chr1	59272309	59285818	chr11	44960241	44963437	chr1	48240608	48243358	chr15	29949632	29962616	chr1	45084580	45089936	chr17	27475124	27479525	chr1	46506610	46508023
chr10	88386519	88397449	chr1	59320589	59322578	chr11	45353495	45355639	chr1	48411060	48412847	chr15	31772180	31783036	chr1	45089937	45093444	chr17	29388604	29397233	chr1	46508083	46509663
chr10	88401790	88409546	chr1	59324802	59340329	chr11	45360457	45365740	chr1	48472932	48474922	chr15	37169368	37180343	chr1	45105153	45113439	chr17	32524705	32527452	chr1	46509664	46511223
chr10	88440938	88453200	chr1	59496416	59503085	chr11	46329893	46333610	chr1	49044150	49046818	chr15	39455240	39468339	chr1	45128704	45134666	chr17	32961696	32968580	chr1	46525100	46527710
chr10	88698037	88700664	chr1	59537804	59545918	chr11	46374669	46389955	chr1	49495095	49508488	chr15	40613637	40617682	chr1	45187655	45192041	chr17	34394282	34399129	chr1	46527711	46529579
chr10	88700665	88714522	chr1	60009093	60015374	chr11	47999983	48001306	chr1	49756075	49761959	chr15	40652550	40672077	chr1	45294124	45301330	chr17	35129244	35130997	chr1	46529580	46532842
chr10	90785934	90792614	chr1	60144389	60151120	chr11	48136683	48139372	chr1	50271600	50282898	chr15	40727856	40732630	chr1	45326958	45331156	chr17	35404950	35407743	chr1	46623442	46629287
chr10	94178389	94181731	chr1	60151977	60156061	chr11	57107462	57119140	chr1	50282899	50286842	chr15	42281374	42286028	chr1	45347958	45358272	chr17	37856917	37861291	chr1	46629288	46632199
chr10	94838377	94841747	chr1	60187752	60196103	chr11	57250485	57251169	chr1	50539748	50546364	chr15	42416198	42431114	chr1	45416986	45434718	chr17	38106860	38114365	chr1	46632314	46636404
chr10	94882286	94889336	chr1	60197075	60199241	chr11	57385553	57389035	chr1	50591645	50596748	chr15	44216315	44221432	chr1	45525832	45535495	chr17	38437281	38441723	chr1	46647086	46651936
chr10	95046639	95050371	chr1	60199272	60204107	chr11	57411420	57413534	chr1	50750637	50753387	chr15	45406912	45416389	chr1	45686966	45696603	chr17	40179226	40183432	chr1	46656174	46657386
chr10	95112531	95118088	chr1	60218678	60223871	chr11	58290275	58293412	chr1	50754206	50762144	chr15	45427210	45438160	chr1	45819186	45822402	chr17	42279271	42281770	chr1	46675759	46679612
chr10	95495967	95506596	chr1	61195109	61202380	chr11	58440802	58446414	chr1	50855493	50858430	chr15	45458032	45472735	chr1	45934803	45939302	chr17	42615304	42617556	chr1	46725762	46728457
chr10	97134311	97144569	chr1	61262794	61268535	chr11	60089455	60101781	chr1	50860272	50863334	chr15	45879925	45880844	chr1	45967223	45973558	chr17	42617557	42620735	chr1	46738463	46739774
chr10	97187023	97192719	chr1	61313141	61315595	chr11	60324773	60332240	chr1	50867207	50868551	chr15	49607631	49612442	chr1	45995505	46001979	chr17	42849246	42855262	chr1	46761338	46762478
chr10	97779942	97787089	chr1	61518653	61526341	chr11	60385572	60391811	chr1	50878249	50879479	chr15	51165832	51170973	chr1	46017075	46037872	chr17	43459414	43465628	chr1	46813184	46816204
chr10	97980794	97994316	chr1	62073179	62085960	chr11	60542142	60544421	chr1	50879480	50879828	chr15	52551798	52554566	chr1	46058136	46065565	chr17	44018270	44022888	chr1	46821127	46825048
chr10	98227869	98232155	chr1	62602798	62610066	chr11	61021720	61025405	chr1	50879829	50882133	chr15	53037572	53040543	chr1	46072788	46077862	chr17	45979313	45982879	chr1	46906645	46907446
chr10	98785205	98787231	chr1	62620427	62649044	chr11	61153236	61158663	chr1	50885875	50887568	chr15	53094416	53100991	chr1	46078079	46088827	chr17	46103074	46107887	chr1	46949198	46952612
chr10	98825801	98828424	chr1	62651940	62664322	chr11	61201966	61208132	chr1	50921115	50923260	chr15	60615184	60616879	chr1	46112029	46122852	chr17	46693112	46696334	chr1	47063169	47067662
chr10	98832777	98836519	chr1	62680779	62697155	chr11	61438365	61440500	chr1	50963928	50968400	chr15	62113607	62123203	chr1	46178765	46198209	chr17	47106629	47110450	chr1	47089784	47094601
chr10	99115394	99126833	chr1	63100014	63109944	chr11	61462755	61465993	chr1	51030253	51032895	chr15	62126459	62130318	chr1	46263414	46266106	chr17	47638763	47650837	chr1	47101058	47103807
chr10	99162108	99169957	chr1	63584020	63589571	chr11	61500978	61506446	chr1	51054633	51059653	chr15	63176873	63180187	chr1	46305752	46314230	chr17	48057609	48064696	chr1	47163118	47167610
chr10	99169958	99179745	chr1	63655149	63656495	chr11	61820268	61828998	chr1	51085165	51094282	chr15	63337539	63353022	chr1	46334574	46340181	chr17	48075188	48076147	chr1	47251033	47256126
chr10	99221694	99246595	chr1	63908303	63908987	chr11	62092183	62095552	chr1	51129990	51133485	chr15	63892223	63894046	chr1	46362197	46379398	chr17	48279793	48286187	chr1	47324217	47325650
chr10	99311305	99318067	chr1	64091025	64094572	chr11	62264487	62267387	chr1	51139155	51151447	chr15	64704893	64722543	chr1	46424520	46437368	chr17	55934945	55937306	chr1	47326837	47328499
chr10	99551090	99555286	chr1	64097350	64104527	chr11	62460602	62462848	chr1	51235171	51241793	chr15	65094679	65111150	chr1	46453065	46459692	chr17	55976235	55985140	chr1	47714018	47718350
chr10	99662809	99681615	chr1	64141371	64145213	chr11	62625363	62631246	chr1	51411902	51412901	chr15	65188506	65202318	chr1	46481637	46497618	chr17	59048764	59054537	chr1	47768007	47770251
chr10	99795480	99801371	chr1	64160824	64166739	chr11	62650266	62652025	chr1	51447120	51451192	chr15	65692340	65699250	chr1	46497619	46500470	chr17	61847233	61859030	chr1	47770252	47771822
chr10	100068820	100080616	chr1	64176091	64183784	chr11	62669528	62674752	chr1	51451193	51460988	chr15	65703363	65713151	chr1	46515114	46521552	chr17	62105782	62116310	chr1	47828567	47833423
chr10	100180142	100194139	chr1	64183785	64194070	chr11	63678699	63680528	chr1	51605709	51609589	chr15	66152738	66158163	chr1	46521553	46525099	chr17	62340896	62347151	chr1	47919171	47926430
chr10	101277611	101287800	chr1	64567537	64573103	chr11	64254718	64263323	chr1	51634555	51637413	chr15	66241101	66248504	chr1	46583177	46587035	chr17	64731843	64736682	chr1	48061068	48063060
chr10	101614495	101616529	chr1	64596580	64599685	chr11	64530984	64535813	chr1	51664322	51675778	chr15	66328223	66345182	chr1	46589019	46591311	chr17	71922926	71933318	chr1	48098932	48105103
chr10	101619043	101625816	chr1	64726603	64733233	chr11	65755748	65759406	chr1	51684332	51688832	chr15	68671653	68678578	chr1	46591312	46597096	chr17	72296975	72298777	chr1	48111126	48115767
chr10	102267480	102278463	chr1	64879615	64899444	chr11	65984699	65994894	chr1	51896279	51905434	chr15	69350024	69354031	chr1	46603092	46613536	chr17	72449504	72457551	chr1	48180364	48182461
chr10	102278464	102280876	chr1	65735393	65742961	chr11	66340727	66348589	chr1	52010190	52014680	chr15	69761991	69774194	chr1	46613537	46623347	chr17	73144643	73149264	chr1	48182663	48185282
chr10	102320892	102333955	chr1	65744430	65753213	chr11	66446169	66453821	chr1	52018695	52025780	chr15	74906064	74910231	chr1	46663167	46668481	chr17	74205469	74209905	chr1	48212822	48218981
chr10	102422871	102435985	chr1	65934155	65940314	chr11	66679918	66685127	chr1	52045205	52059303	chr15	74910232	74917930	chr1	46671827	46675758	chr17	76703630	76705146	chr1	48240608	48243358
chr10	102489128	102492884	chr1	66443439	66450207	chr11	68886943	68891662	chr1	52076518	52080613	chr15	75932496	75938892	chr1	46716273	46720992	chr17	77941757	77949296	chr1	48411060	48412847
chr10	102842554	102856764	chr1	66503574	66511811	chr11	68891663	68903868	chr1	52326285	52335456	chr15	76025494	76036190	chr1	46736759	46738462	chr18	6473573	6484273	chr1	48472932	48474922
chr10	102997965	103002561	chr1	66972572	66981802	chr11	69003276	69011389	chr1	52474521	52478530	chr15	76449088	76462485	chr1	46739775	46750149	chr18	10126267	10138797	chr1	49044150	49046818
chr10	103081056	103089953	chr1	67462001	67465365	chr11	69056186	69060150	chr1	52535926	52537300	chr15	76629625	76636959	chr1	46883733	46898233	chr18	20744683	20749720	chr1	49495095	49508488
chr10	103358062	103369532	chr1	67465366	67468286	chr11	69786320	69789612	chr1	52576610	52583173	chr15	77780015	77789778	chr1	46903373	46906644	chr18	21096252	21100706	chr1	49756075	49761959
chr10	103370435	103377255	chr1	67807314	67811167	chr11	70414248	70419756	chr1	52703108	52708079	chr15	77889839	77895766	chr1	46943396	46949197	chr18	21498489	21502089	chr1	50271600	50282898
chr10	103526079	103533314	chr1	67885588	67890219	chr11	71131369	71132240	chr1	52924293	52926205	chr15	79164738	79172722	chr1	46952613	46959113	chr18	24388461	24397666	chr1	50282899	50286842
chr10	103988665	103997527	chr1	67934981	67946056	chr11	71734777	71737526	chr1	53081231	53084158	chr15	80209568	80214949	chr1	46962230	46968808	chr18	29190808	29193067	chr1	50539748	50546364
chr10	104102291	104109412	chr1	67968893	67976070	chr11	71892585	71894837	chr1	53108037	53118281	chr15	80461197	80469790	chr1	46988669	46993120	chr18	33528141	33530608	chr1	50591645	50596748
chr10	104133556	104143899	chr1	67976071	67980566	chr11	72126781	72130569	chr1	53135698	53142224	chr15	81259724	81260796	chr1	46995252	47000824	chr18	33642437	33648267	chr1	50750637	50753387
chr10	104157949	104170138	chr1	67994928	68001173	chr11	72555721	72577727	chr1	53142225	53144445	chr15	83320457	83336229	chr1	47070876	47081192	chr18	45756585	45758243	chr1	50754206	50762144
chr10	104356042	104358564	chr1	68005153	68006278	chr11	72889127	72889760	chr1	53144446	53149825	chr15	83347175	83349882	chr1	47134429	47136538	chr18	47034027	47037224	chr1	50855493	50858430
chr10	104365615	104380389	chr1	68217098	68225368	chr11	73046407	73048103	chr1	53185204	53189141	chr15	85287717	85307493	chr1	47264261	47271472	chr18	47614400	47617688	chr1	50860272	50863334
chr10	104429014	104438984	chr1	68561698	68574975	chr11	73436061	73446702	chr1	53210813	53218010	chr15	86339580	86355562	chr1	47460371	47462612	chr18	55111775	55115771	chr1	50867207	50868551
chr10	104481918	104489961	chr1	68604275	68609054	chr11	75152961	75157222	chr1	53221808	53227830	chr15	86391353	86408113	chr1	47669113	47687947	chr18	55796702	55804738	chr1	50878249	50879479
chr10	104512149	104523123	chr1	68759803	68766838	chr11	76747978	76756117	chr1	53375329	53379004	chr15	89143772	89150518	chr1	47692987	47693535	chr18	56163708	56164927	chr1	50879480	50879828
chr10	105337039	105342452	chr1	68832237	68839364	chr11	77266695	77270116	chr1	53429561	53431462	chr15	89522300	89529564	chr1	47728508	47743881	chr18	56250100	56252345	chr1	50879829	50882133
chr10	105348926	105365109	chr1	70124265	70139184	chr11	85929273	85930978	chr1	53510574	53512674	chr15	89529565	89532606	chr1	47749995	47760026	chr18	59304069	59306371	chr1	50921115	50923260
chr10	105365110	105369570	chr1	70890622	70904493	chr11	86163432	86172291	chr1	53850607	53856727	chr15	89538736	89544490	chr1	47771823	47786239	chr18	71853979	71864535	chr1	50938976	50944491
chr10	105445962	105449762	chr1	70924735	70930558	chr11	86486257	86494100	chr1	53896063	53898001	chr15	89594731	89600746	chr1	47788422	47790444	chr19	1834493	1843124	chr1	50963928	50968400
chr10	105455690	105462133	chr1	70971344	70977624	chr11	87062251	87065239	chr1	53918276	53920282	chr15	89654441	89660808	chr1	47844850	47860378	chr19	7098229	7125165	chr1	51030253	51032895
chr10	105469403	105478188	chr1	71004229	71009582	chr11	87132101	87133191	chr1	53939215	53944067	chr15	89904088	89904943	chr1	47914306	47919170	chr19	7615947	7620800	chr1	51054633	51059653
chr10	105500874	105506762	chr1	71192048	71199488	chr11	92964359	92972002	chr1	53945802	53950182	chr15	89938227	89953162	chr1	47930692	47931757	chr19	8388129	8391988	chr1	51085165	51094282
chr10	105532568	105541613	chr1	71498790	71509060	chr11	92982817	92987606	chr1	53952988	53959861	chr15	89956040	89961788	chr1	47931797	47941524	chr19	13641759	13648855	chr1	51129990	51133485
chr10	106371675	106380761	chr1	72640384	72647809	chr11	93637298	93643420	chr1	54071634	54077411	chr15	89961789	89972071	chr1	47942251	47949979	chr19	21657551	21659024	chr1	51139155	51151447
chr10	106401456	106405739	chr1	72996250	72998155	chr11	93915724	93917801	chr1	54115458	54130940	chr15	90108803	90118507	chr1	47949980	47956824	chr19	23298505	23304931	chr1	51235171	51241793
chr10	106536615	106544244	chr1	74258279	74264662	chr11	94801383	94803151	chr1	54192925	54198139	chr15	90629492	90634521	chr1	47980776	47983204	chr19	23575646	23579652	chr1	51411902	51412901
chr10	111641739	111651062	chr1	75210941	75219886	chr11	95302545	95312371	chr1	54299808	54300975	chr15	90697664	90701646	chr1	47987299	47991339	chr19	36616322	36624936	chr1	51432212	51436247
chr10	111920378	111923571	chr1	75223886	75229796	chr11	95438659	95444093	chr1	54335073	54338527	chr15	91356270	91358839	chr1	47991340	48000224	chr19	36705755	36706786	chr1	51447120	51451192
chr10	111982615	111987272	chr1	75762117	75772179	chr11	95470442	95478654	chr1	54396610	54407548	chr15	92633086	92636491	chr1	48012766	48016852	chr19	42593570	42598002	chr1	51451193	51460988
chr10	112111868	112115823	chr1	75832294	75843849	chr11	95580015	95588463	chr1	54459688	54468084	chr15	92636868	92646700	chr1	48045547	48047362	chr19	42644157	42644876	chr1	51605709	51609589
chr10	112361980	112383053	chr1	76264084	76266348	chr11	102598963	102606772	chr1	54534603	54538980	chr15	93362258	93370681	chr1	48072278	48084328	chr19	42681068	42689024	chr1	51634555	51637413
chr10	112424845	112432534	chr1	76405322	76417424	chr11	110346892	110350095	chr1	54547563	54556323	chr15	93445431	93450992	chr1	48091440	48098931	chr19	46071766	46075247	chr1	51664322	51675778
chr10	115210580	115222077	chr1	76444777	76451326	chr11	111291551	111299959	chr1	54557927	54560762	chr15	95560388	95564413	chr1	48138800	48145289	chr19	47658260	47661815	chr1	51684332	51688832
chr10	116064482	116068014	chr1	76477905	76480352	chr11	111299960	111302280	chr1	54638667	54642555	chr15	99321496	99324166	chr1	48151991	48161524	chr19	50488737	50494925	chr1	51896279	51905434
chr10	118384519	118389957	chr1	76636196	76641454	chr11	112454982	112460405	chr1	54706787	54711929	chr15	99393401	99397995	chr1	48161818	48164982	chr19	51038775	51042832	chr1	52010190	52014680
chr10	118523328	118531528	chr1	76816517	76820588	chr11	112984431	112986002	chr1	54740981	54741876	chr15	99879168	99888469	chr1	48243359	48249865	chr19	56763791	56766586	chr1	52018695	52025780
chr10	118923575	118929334	chr1	76967390	76970810	chr11	113159802	113164195	chr1	54761414	54763825	chr15	101171640	101174308	chr1	48441790	48451508	chr19	58607220	58615147	chr1	52045205	52059303
chr10	119999813	120003482	chr1	77266930	77274462	chr11	113208372	113212787	chr1	54794031	54803155	chr15	101623121	101632603	chr1	48463951	48470131	chr2	3691986	3700007	chr1	52076518	52080613
chr10	121065878	121079457	chr1	78043184	78045875	chr11	113596584	113604478	chr1	54868579	54873080	chr16	2435464	2439743	chr1	48470132	48472931	chr2	5511784	5514290	chr1	52326285	52335456
chr10	121171318	121181921	chr1	78312692	78324103	chr11	113765474	113768308	chr1	54917466	54925019	chr16	2507315	2510017	chr1	48963900	48968952	chr2	8824849	8828142	chr1	52535926	52537300
chr10	121192047	121219056	chr1	78574313	78606806	chr11	113863043	113866736	chr1	54944303	54945650	chr16	2881973	2906335	chr1	50863335	50865356	chr2	8828344	8833965	chr1	52576610	52583173
chr10	121248433	121253872	chr1	78607818	78610000	chr11	113939368	113954238	chr1	55017340	55023639	chr16	2917955	2931012	chr1	50882134	50885874	chr2	10970209	10977221	chr1	52703108	52708079
chr10	121443162	121446994	chr1	78831138	78835263	chr11	114130512	114132675	chr1	55072770	55077109	chr16	3167271	3178350	chr1	50887569	50887813	chr2	15777299	15783600	chr1	52811980	52814758
chr10	121572058	121582399	chr1	78840451	78858797	chr11	114627294	114635618	chr1	55144597	55149031	chr16	3197524	3200637	chr1	51182555	51190529	chr2	16119505	16122198	chr1	52924293	52926205
chr10	123895505	123902852	chr1	81242349	81246833	chr11	115943643	115950543	chr1	55152514	55156942	chr16	3699624	3721544	chr1	51204155	51213780	chr2	18586020	18589236	chr1	53081231	53084158
chr10	123967926	123975035	chr1	82141185	82146910	chr11	116710821	116713197	chr1	55171443	55178337	chr16	4309672	4321609	chr1	51241794	51248122	chr2	20834963	20836731	chr1	53108037	53118281
chr10	124022750	124030548	chr1	82282578	82285560	chr11	117293028	117298214	chr1	55195054	55201782	chr16	4658457	4663478	chr1	51393226	51400707	chr2	24619373	24625388	chr1	53135698	53142224
chr10	124051459	124058753	chr1	82422458	82427095	chr11	117817280	117818517	chr1	55216457	55218490	chr16	4990733	5003115	chr1	51428659	51432211	chr2	26873183	26880326	chr1	53142225	53144445
chr10	125333464	125350013	chr1	84480129	84509450	chr11	117924071	117924459	chr1	55218491	55221245	chr16	5068174	5075441	chr1	51445156	51446772	chr2	26978227	26981504	chr1	53144446	53149825
chr10	125441300	125450513	chr1	84835455	84837027	chr11	118040885	118045365	chr1	55294613	55295785	chr16	5075442	5082292	chr1	51618583	51625784	chr2	27486908	27488229	chr1	53185204	53189141
chr10	125724338	125736046	chr1	85371031	85379321	chr11	118347087	118361533	chr1	55295786	55301542	chr16	5082293	5084694	chr1	51707980	51725283	chr2	27651062	27654261	chr1	53221808	53227830
chr10	125784657	125788194	chr1	85726934	85731467	chr11	119976371	119979205	chr1	55301543	55308005	chr16	8880618	8888279	chr1	52065685	52076517	chr2	28783385	28791586	chr1	53375329	53379004
chr10	126210756	126220021	chr1	85750653	85755481	chr11	120798394	120801110	chr1	55312893	55316711	chr16	11447315	11452430	chr1	52205933	52212394	chr2	29453489	29461984	chr1	53429561	53431462
chr10	126220022	126227578	chr1	85759713	85764425	chr11	121192489	121193917	chr1	55419543	55427541	chr16	11478974	11498790	chr1	52463977	52474520	chr2	29516933	29519553	chr1	53510574	53512674
chr10	126227579	126238106	chr1	85770890	85771085	chr11	121459038	121464865	chr1	55468384	55473997	chr16	14591552	14596319	chr1	52525843	52528959	chr2	32449009	32454660	chr1	53850607	53856727
chr10	126289679	126304262	chr1	85776712	85780921	chr11	122490935	122503297	chr1	55537435	55542059	chr16	15830554	15843335	chr1	52583174	52594994	chr2	37035227	37047433	chr1	53918276	53920282
chr10	129794463	129809813	chr1	85916566	85928934	chr11	122618706	122627019	chr1	55890683	55892495	chr16	15846877	15864839	chr1	52643339	52649499	chr2	37231956	37233460	chr1	53939215	53944067
chr10	131763216	131769939	chr1	85949337	85954098	chr11	122658605	122662973	chr1	56113009	56116295	chr16	16053015	16071403	chr1	52758106	52767294	chr2	42063955	42072348	chr1	53945802	53950182
chr10	132173164	132181473	chr1	86264307	86273606	chr11	122665638	122669843	chr1	56368897	56372544	chr16	16133061	16145498	chr1	52787730	52793794	chr2	42314393	42323676	chr1	53952988	53959861
chr10	133950608	133957011	chr1	86941322	86944323	chr11	123101133	123108319	chr1	56528339	56529220	chr16	17175241	17180302	chr1	52799067	52810522	chr2	43058024	43061452	chr1	54071634	54077411
chr10	133976207	133989324	chr1	86974633	86981351	chr11	123132066	123133688	chr1	57164837	57169354	chr16	19868026	19874363	chr1	52832474	52835252	chr2	43153563	43161733	chr1	54115458	54130940
chr10	134182553	134189902	chr1	87321486	87325802	chr11	123278043	123281558	chr1	57695226	57698912	chr16	21305384	21312058	chr1	52915856	52924292	chr2	44706619	44708662	chr1	54192925	54198139
chr10	134442272	134465974	chr1	87961114	87970090	chr11	123346212	123350785	chr1	58206627	58213045	chr16	21312059	21314194	chr1	53125836	53129074	chr2	58671768	58678302	chr1	54299808	54300975
chr10	134646193	134654020	chr1	88185612	88196757	chr11	124064862	124067764	chr1	58213046	58217666	chr16	24061399	24063747	chr1	53350345	53359057	chr2	61879464	61887829	chr1	54335073	54338527
chr10	134933525	134938704	chr1	88498533	88501355	chr11	124958408	124962163	chr1	58406507	58417134	chr16	24506801	24520215	chr1	53581054	53588729	chr2	64500863	64507571	chr1	54396610	54407548
chr11	588725	612420	chr1	88625792	88636188	chr11	125229171	125235737	chr1	58428082	58431205	chr16	27772928	27791620	chr1	53649200	53655458	chr2	66731759	66735988	chr1	54459688	54468084
chr11	726149	743873	chr1	88889871	88891515	chr11	125292661	125299225	chr1	58557208	58565714	chr16	27896150	27907097	chr1	53655459	53660489	chr2	69783734	69788287	chr1	54534603	54538980
chr11	758914	770926	chr1	89215157	89231153	chr11	125299226	125305970	chr1	58762841	58770374	chr16	28329981	28338504	chr1	53950183	53952329	chr2	70531258	70539927	chr1	54542488	54547562
chr11	1047041	1051369	chr1	89254732	89256387	chr11	125924865	125931953	chr1	58988118	58991467	chr16	28884130	28887050	chr1	54102123	54107450	chr2	73312705	73317334	chr1	54547563	54556323
chr11	1559247	1575044	chr1	89414943	89419461	chr11	126310790	126317548	chr1	59149685	59156243	chr16	29680021	29708173	chr1	54322401	54330075	chr2	74487933	74488930	chr1	54557927	54560762
chr11	1659372	1691152	chr1	89446470	89450746	chr11	126433672	126445113	chr1	59197805	59201350	chr16	29710822	29712463	chr1	54567260	54571629	chr2	74488931	74493302	chr1	54638667	54642555
chr11	2052302	2089387	chr1	89450747	89454122	chr11	126476731	126477567	chr1	59599994	59606906	chr16	29712464	29728319	chr1	54571630	54577234	chr2	75879062	75884352	chr1	54706787	54711929
chr11	2169843	2172797	chr1	90201280	90205914	chr11	126585425	126592853	chr1	59825415	59832795	chr16	30403990	30407808	chr1	54577235	54591225	chr2	85185366	85188375	chr1	54740981	54741876
chr11	2209683	2231511	chr1	91059218	91063067	chr11	129561179	129565520	chr1	59963687	59967542	chr16	30606538	30610554	chr1	54600871	54604110	chr2	85512390	85514427	chr1	54761414	54763825
chr11	2398080	2421129	chr1	91424026	91431904	chr11	129565521	129567026	chr1	60120076	60126368	chr16	30626543	30627863	chr1	54671687	54680187	chr2	85763584	85765297	chr1	54794031	54803155
chr11	2545012	2558430	chr1	91801002	91805922	chr11	130002386	130007249	chr1	60129026	60130910	chr16	30641878	30645647	chr1	54680188	54685073	chr2	88325337	88327298	chr1	54917466	54925019
chr11	2710764	2714645	chr1	92381833	92394702	chr11	130014400	130018519	chr1	60130911	60133511	chr16	30661466	30662062	chr1	54692400	54702611	chr2	88845139	88850387	chr1	54944303	54945650
chr11	2977252	2983360	chr1	92408753	92413549	chr11	130762485	130766443	chr1	60133512	60135171	chr16	30785610	30788763	chr1	54735334	54740980	chr2	88957907	88962710	chr1	55017340	55023639
chr11	2995802	2999827	chr1	92582964	92592456	chr11	130893795	130897440	chr1	60137123	60140894	chr16	30813915	30819707	chr1	54830270	54832536	chr2	99028582	99034582	chr1	55072770	55077109
chr11	3110262	3127696	chr1	93307384	93308658	chr11	130940232	130941522	chr1	60140895	60141901	chr16	30886041	30888131	chr1	54835694	54842676	chr2	99252916	99270690	chr1	55144597	55149031
chr11	3150957	3160445	chr1	93319683	93329300	chr11	131274030	131278197	chr1	60151121	60151976	chr16	30916332	30933761	chr1	54846488	54851051	chr2	103133871	103143908	chr1	55152514	55156942
chr11	3638744	3653199	chr1	93342338	93350404	chr11	131414322	131416091	chr1	60157984	60163558	chr16	31061529	31072182	chr1	54854246	54868578	chr2	105981215	105987722	chr1	55171443	55178337
chr11	3820241	3832233	chr1	93423060	93425615	chr11	131562548	131569246	chr1	60163559	60164769	chr16	31182771	31191435	chr1	54873081	54875901	chr2	106375327	106378618	chr1	55195054	55201782
chr11	3844145	3852417	chr1	93429116	93434013	chr11	132947204	132954321	chr1	60164770	60165706	chr16	31445673	31456519	chr1	54879621	54887153	chr2	106404546	106410398	chr1	55216457	55218490
chr11	4206213	4216459	chr1	93533100	93542059	chr11	133018182	133027417	chr1	60179138	60180649	chr16	31469798	31472159	chr1	54925020	54932079	chr2	110264249	110269646	chr1	55218491	55221245
chr11	4222153	4225721	chr1	93648233	93655756	chr11	133345918	133349804	chr1	60180879	60184322	chr16	48150973	48155772	chr1	54946514	54951406	chr2	111444943	111446722	chr1	55294613	55295785
chr11	6319522	6320515	chr1	93769572	93772539	chr11	133689177	133692774	chr1	60186656	60187751	chr16	52222348	52228951	chr1	54960341	54972021	chr2	111921688	111925483	chr1	55295786	55301542
chr11	6368837	6381691	chr1	93790783	93797198	chr11	133696079	133705609	chr1	60209477	60212873	chr16	52582431	52586948	chr1	54972022	54978584	chr2	113381658	113389260	chr1	55301543	55308005
chr11	6381692	6389537	chr1	93824199	93827417	chr11	134684939	134689106	chr1	60212874	60215886	chr16	55089693	55098917	chr1	54978945	54985503	chr2	118311238	118313104	chr1	55312893	55316711
chr11	6449342	6460638	chr1	93842275	93855940	chr12	1688124	1696599	chr1	60229436	60231903	chr16	56349385	56352993	chr1	54994168	54996924	chr2	119063735	119072001	chr1	55419543	55427541
chr11	6585237	6593943	chr1	93895543	93902864	chr12	1712097	1715754	chr1	60261333	60263959	chr16	57804200	57822566	chr1	54996925	55000712	chr2	119076161	119083379	chr1	55468384	55473997
chr11	7468317	7471869	chr1	93961567	93966094	chr12	1758212	1764183	chr1	60417037	60430352	chr16	57822567	57829401	chr1	55025980	55032911	chr2	119637906	119641474	chr1	55537435	55542059
chr11	7568037	7575703	chr1	94040751	94046273	chr12	3182787	3185098	chr1	60867723	60877152	chr16	57829402	57832218	chr1	55032912	55035461	chr2	120980398	120988066	chr1	55890683	55892495
chr11	7709260	7712144	chr1	94070346	94076089	chr12	4073493	4079590	chr1	61143369	61146604	chr16	58068623	58082026	chr1	55063201	55072769	chr2	134963820	134965997	chr1	56113009	56116295
chr11	8111195	8123273	chr1	94091550	94102586	chr12	4492570	4494742	chr1	61502869	61508411	chr16	58539478	58548231	chr1	55082476	55087348	chr2	145267662	145272822	chr1	56368897	56372544
chr11	8241212	8251458	chr1	94139074	94143656	chr12	4973493	4979319	chr1	61544222	61547515	chr16	67050843	67056828	chr1	55149032	55152513	chr2	148225439	148227292	chr1	56528339	56529220
chr11	8615955	8626032	chr1	94180415	94183440	chr12	5177761	5190052	chr1	62054976	62059519	chr16	67238315	67251159	chr1	55359070	55371066	chr2	151343597	151349437	chr1	57164837	57169354
chr11	8830214	8838246	chr1	94268378	94278826	chr12	5750731	5758112	chr1	62108190	62112346	chr16	67518133	67524551	chr1	55427617	55429047	chr2	151592040	151594553	chr1	57695226	57698912
chr11	9775890	9798511	chr1	94286375	94294629	chr12	5758113	5761465	chr1	62257636	62261142	chr16	67848279	67855177	chr1	55779736	55787477	chr2	157187323	157191357	chr1	58206627	58213045
chr11	11049501	11058345	chr1	94475689	94479638	chr12	5902617	5906130	chr1	62273599	62274777	chr16	67897473	67905459	chr1	56021444	56029864	chr2	159598993	159602261	chr1	58213046	58217666
chr11	11421526	11426181	chr1	94518110	94524628	chr12	6842948	6848704	chr1	62325112	62327425	chr16	68551762	68555549	chr1	56095473	56099331	chr2	163744221	163748477	chr1	58406507	58417134
chr11	11741363	11751320	chr1	94701169	94707894	chr12	7609596	7614222	chr1	62568878	62573142	chr16	69106468	69121236	chr1	57098231	57104760	chr2	171177745	171181248	chr1	58428082	58431205
chr11	12069351	12079693	chr1	94711735	94723198	chr12	7791028	7793346	chr1	62716814	62721646	chr16	70399005	70428679	chr1	57152231	57157584	chr2	171181249	171182639	chr1	58557208	58565714
chr11	12433726	12436871	chr1	94764728	94769486	chr12	8709647	8715462	chr1	62817283	62818878	chr16	70428680	70445323	chr1	57266126	57269580	chr2	171728267	171732448	chr1	58762841	58770374
chr11	13362002	13369550	chr1	94783738	94787383	chr12	9042540	9047102	chr1	62970725	62976253	chr16	71072347	71075828	chr1	58258288	58266632	chr2	173076949	173084643	chr1	58988118	58991467
chr11	14639303	14644817	chr1	94788233	94793333	chr12	11635848	11640012	chr1	63003719	63006211	chr16	71398929	71403920	chr1	58266633	58280062	chr2	173245831	173256190	chr1	59149685	59156243
chr11	15344130	15352203	chr1	94793334	94802266	chr12	12182210	12187037	chr1	63191050	63194961	chr16	71454975	71460378	chr1	59026438	59032446	chr2	175560724	175562399	chr1	59197805	59201350
chr11	16809899	16821083	chr1	94969161	94974912	chr12	12187156	12197373	chr1	63228051	63231569	chr16	71573245	71579189	chr1	59210323	59224109	chr2	175636134	175636711	chr1	59599994	59606906
chr11	16839732	16849253	chr1	94987425	94993231	chr12	13353402	13357684	chr1	63266741	63268956	chr16	74764918	74774642	chr1	59229838	59232991	chr2	177314688	177316527	chr1	59825415	59832795
chr11	16966840	16970279	chr1	95082770	95092659	chr12	13407897	13410159	chr1	63331951	63344766	chr16	75142799	75150120	chr1	59232992	59244686	chr2	187120859	187122867	chr1	59963687	59967542
chr11	17512616	17520878	chr1	95123836	95127377	chr12	13428073	13431891	chr1	63412420	63419718	chr16	77259861	77271081	chr1	59272309	59285818	chr2	188847742	188854515	chr1	60120076	60126368
chr11	17539688	17551706	chr1	95127378	95143552	chr12	14111192	14119205	chr1	63441284	63443727	chr16	77994188	78001586	chr1	59320589	59322578	chr2	198249695	198255643	chr1	60129026	60130910
chr11	17620531	17626820	chr1	95163467	95170727	chr12	14135093	14140774	chr1	63471485	63473966	chr16	81758225	81767398	chr1	59324802	59340329	chr2	200850005	200860931	chr1	60130911	60133511
chr11	17652820	17665717	chr1	95216469	95225125	chr12	14808921	14811665	chr1	63535737	63538926	chr16	81774392	81780660	chr1	59496416	59503085	chr2	202760187	202773670	chr1	60133512	60135171
chr11	18137102	18139483	chr1	95236623	95240860	chr12	21321898	21325712	chr1	63570846	63575991	chr16	82259075	82265599	chr1	59537804	59545918	chr2	202967268	202977006	chr1	60137123	60140894
chr11	19279415	19281519	chr1	95247250	95251741	chr12	21461615	21467039	chr1	63901088	63903383	chr16	83854007	83860135	chr1	60009093	60015374	chr2	203011823	203017313	chr1	60140895	60141901
chr11	19568350	19581339	chr1	95275823	95277733	chr12	25287740	25288952	chr1	63950052	63952243	chr16	83865566	83877893	chr1	60144389	60151120	chr2	203112063	203117202	chr1	60151121	60151976
chr11	20149652	20153084	chr1	95453807	95460213	chr12	26167277	26173195	chr1	63978327	63979974	chr16	83939531	83960765	chr1	60151977	60156061	chr2	204260112	204262923	chr1	60157984	60163558
chr11	20154188	20155137	chr1	95466309	95473015	chr12	26800390	26805119	chr1	63979975	63985756	chr16	84539971	84551200	chr1	60187752	60196103	chr2	207867386	207873239	chr1	60163559	60164769
chr11	28717313	28721333	chr1	95473945	95480284	chr12	29021838	29030536	chr1	64017594	64020962	chr16	84626157	84639571	chr1	60197075	60199241	chr2	208333405	208341891	chr1	60164770	60165706
chr11	31127797	31135904	chr1	95712389	95721230	chr12	29700156	29706304	chr1	64062488	64076886	chr16	85109589	85130585	chr1	60199272	60204107	chr2	208760274	208761540	chr1	60179138	60180649
chr11	31978259	31981257	chr1	97450979	97461119	chr12	31134607	31138996	chr1	64126198	64128747	chr16	85187373	85197094	chr1	60218678	60223871	chr2	208761541	208771852	chr1	60180879	60184322
chr11	32579507	32584200	chr1	99541855	99547598	chr12	31387999	31394963	chr1	64147005	64149021	chr16	85301294	85312638	chr1	61195109	61202380	chr2	208797683	208806364	chr1	60186656	60187751
chr11	32769140	32776758	chr1	100165088	100177306	chr12	31424928	31427756	chr1	64156648	64157726	chr16	85433236	85455492	chr1	61262794	61268535	chr2	208834890	208840303	chr1	60209477	60212873
chr11	33700151	33711835	chr1	100900407	100904926	chr12	32453441	32460019	chr1	64157727	64160823	chr16	86077889	86080376	chr1	61313141	61315595	chr2	210289937	210292908	chr1	60212874	60215886
chr11	33849114	33852435	chr1	101187800	101196691	chr12	44393659	44394925	chr1	64168134	64176090	chr16	87136276	87155835	chr1	61918355	61923278	chr2	216784694	216786999	chr1	60223872	60227651
chr11	34170765	34175213	chr1	101286854	101298587	chr12	45337316	45343408	chr1	64244651	64246803	chr17	54770	72833	chr1	62073179	62085960	chr2	217211385	217216120	chr1	60229436	60231903
chr11	34183117	34187717	chr1	101462883	101467079	chr12	48196157	48199322	chr1	64603383	64606284	chr17	884621	888502	chr1	62602798	62610066	chr2	220275436	220281152	chr1	60242882	60246014
chr11	34191423	34198533	chr1	101768515	101773251	chr12	48261670	48266636	chr1	64628618	64633229	chr17	3500467	3520738	chr1	62680779	62697155	chr2	222417062	222420393	chr1	60261333	60263959
chr11	34214747	34222276	chr1	101784518	101800784	chr12	48544683	48553664	chr1	64708411	64711130	chr17	4305354	4324191	chr1	63100014	63109944	chr2	222913615	222918270	chr1	60417037	60430352
chr11	35324926	35329556	chr1	101990479	102002659	chr12	48934585	48940295	chr1	64711131	64712369	chr17	5599626	5611310	chr1	63584020	63589571	chr2	232276506	232284346	chr1	60867723	60877152
chr11	35374943	35397126	chr1	102658301	102662257	chr12	49329206	49333265	chr1	64821617	64823828	chr17	6031853	6046087	chr1	63608100	63616628	chr2	232328428	232332442	chr1	61143369	61146604
chr11	36283445	36291435	chr1	103712612	103718304	chr12	49413903	49415134	chr1	65361355	65363850	chr17	6361737	6376836	chr1	63655149	63656495	chr2	236037238	236046063	chr1	61502869	61508411
chr11	36291436	36294526	chr1	104016539	104017837	chr12	49456759	49459885	chr1	65626099	65636510	chr17	7035392	7042152	chr1	63908303	63908987	chr2	238041156	238051007	chr1	62054976	62059519
chr11	42544158	42546665	chr1	104041663	104046494	chr12	49629084	49632970	chr1	65691427	65697167	chr17	7073544	7081601	chr1	64078758	64086665	chr20	2728247	2737972	chr1	62108190	62112346
chr11	44549558	44560985	chr1	108405538	108415847	chr12	49751314	49756725	chr1	65697277	65702380	chr17	7088111	7105342	chr1	64091025	64094572	chr20	2848703	2855658	chr1	62257636	62261142
chr11	44915238	44920710	chr1	108436204	108441194	chr12	50014384	50021214	chr1	65775270	65778306	chr17	7225399	7229332	chr1	64097350	64104527	chr20	4064651	4066970	chr1	62273599	62274777
chr11	44920711	44922625	chr1	109191589	109198703	chr12	50166190	50171349	chr1	65778307	65780952	chr17	7280132	7289343	chr1	64131825	64141370	chr20	5805554	5810059	chr1	62325112	62327425
chr11	44932733	44939614	chr1	109357665	109362752	chr12	50337651	50340422	chr1	65894627	65904563	chr17	7357929	7364848	chr1	64141371	64145213	chr20	16783102	16787079	chr1	62568878	62573142
chr11	45308529	45319196	chr1	109387322	109391516	chr12	50463425	50466468	chr1	66046171	66051060	chr17	7401572	7428715	chr1	64160824	64166739	chr20	16800454	16802846	chr1	62716814	62721646
chr11	45390077	45394535	chr1	109569997	109573325	chr12	50493866	50497568	chr1	66065936	66071579	chr17	7591126	7598253	chr1	64176091	64183784	chr20	17514162	17521629	chr1	62817283	62818878
chr11	45912052	45926989	chr1	109648818	109654431	chr12	51732756	51737514	chr1	66143059	66145894	chr17	7960470	7963048	chr1	64183785	64194070	chr20	17877374	17880964	chr1	62970725	62976253
chr11	45985369	45988536	chr1	109658844	109662236	chr12	52763714	52768539	chr1	66155533	66160433	chr17	7963049	7969229	chr1	64567537	64573103	chr20	18256991	18259881	chr1	63003719	63006211
chr11	46258337	46260971	chr1	109709300	109710943	chr12	53061352	53062706	chr1	66162568	66163473	chr17	8007990	8015496	chr1	64596580	64599685	chr20	19561385	19564504	chr1	63191050	63194961
chr11	46364340	46369944	chr1	109744050	109747267	chr12	53256110	53261448	chr1	66405441	66408682	chr17	8089389	8090893	chr1	64726603	64733233	chr20	19564505	19564696	chr1	63228051	63231569
chr11	46550836	46552858	chr1	109783316	109790231	chr12	53296178	53301050	chr1	66426494	66430955	chr17	10514856	10524250	chr1	64879615	64899444	chr20	19564697	19567833	chr1	63266741	63268956
chr11	46678157	46692537	chr1	109861097	109870306	chr12	53634560	53637468	chr1	66473759	66484910	chr17	14207958	14219848	chr1	65309366	65334985	chr20	30561005	30563308	chr1	63331951	63344766
chr11	47174545	47189559	chr1	109942651	109946489	chr12	53721566	53732140	chr1	66540059	66545592	chr17	16844205	16853709	chr1	65735393	65742961	chr20	32776497	32779451	chr1	63412420	63419718
chr11	47473491	47476845	chr1	109974139	109986545	chr12	53739344	53749820	chr1	66636209	66643531	chr17	17254559	17264708	chr1	65744430	65753213	chr20	33731001	33736180	chr1	63426838	63430620
chr11	47561719	47575563	chr1	110014675	110018698	chr12	53775066	53777681	chr1	66722787	66728460	chr17	17305684	17326147	chr1	65934155	65940314	chr20	39616667	39625964	chr1	63441284	63443727
chr11	47632472	47639256	chr1	110113659	110121932	chr12	54529624	54531270	chr1	66908849	66912132	chr17	17464635	17476072	chr1	66443439	66450207	chr20	39719523	39724170	chr1	63469181	63471484
chr11	56887198	56900365	chr1	110260232	110268073	chr12	54591268	54597369	chr1	66912133	66916338	chr17	17528260	17536749	chr1	66503574	66511811	chr20	42876195	42880414	chr1	63471485	63473966
chr11	57008194	57021201	chr1	110308804	110314003	chr12	54610650	54612284	chr1	67227508	67229102	chr17	17596695	17603815	chr1	66972572	66981802	chr20	43919217	43920095	chr1	63535737	63538926
chr11	57251541	57265063	chr1	110320344	110328475	chr12	54612285	54614602	chr1	67404342	67406757	chr17	17603816	17605641	chr1	67465366	67468286	chr20	43920096	43927238	chr1	63570846	63575991
chr11	57286441	57295376	chr1	110334898	110343179	chr12	54754689	54757255	chr1	67410205	67415257	chr17	17707013	17715859	chr1	67807314	67811167	chr20	44205794	44205961	chr1	63901088	63903383
chr11	58817724	58822545	chr1	110353034	110376789	chr12	54989372	54993822	chr1	67454450	67455836	chr17	17757405	17765703	chr1	67885588	67890219	chr20	45147647	45150949	chr1	63950052	63952243
chr11	58950031	58957604	chr1	110470218	110483285	chr12	55081790	55091177	chr1	67457887	67462000	chr17	18105886	18122229	chr1	67934981	67946056	chr20	47220668	47237253	chr1	63978327	63979974
chr11	60391812	60404017	chr1	110552860	110562846	chr12	56095283	56100331	chr1	67674251	67677947	chr17	18758128	18764425	chr1	67968893	67976070	chr20	47237433	47239928	chr1	63979975	63985756
chr11	60595707	60602485	chr1	110614856	110619730	chr12	56598874	56601645	chr1	67677948	67679531	chr17	20170181	20178324	chr1	67976071	67980566	chr20	48736844	48739796	chr1	64017594	64020962
chr11	60888366	60898692	chr1	110636219	110643853	chr12	56710874	56713167	chr1	67777977	67782471	chr17	20928706	20937838	chr1	68005153	68006278	chr20	49405472	49411129	chr1	64062488	64076886
chr11	60952590	60959286	chr1	110821431	110826016	chr12	56983193	56991106	chr1	67866602	67872383	chr17	26571669	26590878	chr1	68017590	68033009	chr20	50003883	50006296	chr1	64126198	64128747
chr11	61145262	61153235	chr1	110849909	110853034	chr12	57030702	57032054	chr1	67891748	67893479	chr17	26707405	26709045	chr1	68217098	68225368	chr20	52815161	52817071	chr1	64147005	64149021
chr11	61208133	61215087	chr1	110858960	110871716	chr12	57517876	57518761	chr1	67894255	67895295	chr17	26817919	26825535	chr1	68561698	68574975	chr20	55497597	55505173	chr1	64156648	64157726
chr11	61217662	61229409	chr1	110892055	110896381	chr12	57566817	57567280	chr1	67952251	67957243	chr17	26982565	26989145	chr1	68745197	68752612	chr20	55557435	55561436	chr1	64157727	64160823
chr11	61281163	61288841	chr1	110963133	110964381	chr12	57698637	57704975	chr1	67966442	67967648	chr17	27266938	27278715	chr1	68759803	68766838	chr21	28282502	28284907	chr1	64168134	64176090
chr11	61290070	61303482	chr1	110966223	110972610	chr12	57976925	57977501	chr1	67980567	67985377	chr17	27334509	27339036	chr1	68832237	68839364	chr21	28935622	28939945	chr1	64242816	64244650
chr11	61309033	61325366	chr1	110972999	110976152	chr12	58021063	58022346	chr1	68135228	68137037	chr17	27387106	27398833	chr1	70124265	70139184	chr21	29696314	29699465	chr1	64244651	64246803
chr11	61333311	61340862	chr1	110977682	110981347	chr12	58245931	58250874	chr1	68206922	68208143	chr17	27902714	27909761	chr1	70890622	70904493	chr21	30117524	30133918	chr1	64603383	64606284
chr11	61373271	61379787	chr1	111028685	111032568	chr12	58297091	58302599	chr1	68416267	68417246	chr17	29231609	29245790	chr1	70924735	70930558	chr21	30869534	30882566	chr1	64628618	64633229
chr11	61379788	61395663	chr1	111033214	111037613	chr12	59507248	59510854	chr1	68690573	68693527	chr17	29734277	29752542	chr1	70971344	70977624	chr21	33975526	33977908	chr1	64708411	64711130
chr11	61395664	61396251	chr1	111055919	111057626	chr12	59584719	59595659	chr1	68769823	68776524	chr17	29808449	29823760	chr1	71004229	71009582	chr21	34732064	34734918	chr1	64711131	64712369
chr11	61400652	61407347	chr1	111144545	111156675	chr12	62829585	62830542	chr1	68776525	68785067	chr17	29850914	29862377	chr1	71192048	71199488	chr21	38289451	38296243	chr1	64821617	64823828
chr11	61414422	61438364	chr1	111292996	111300791	chr12	63184936	63188940	chr1	68796875	68806245	chr17	30333914	30343462	chr1	71498790	71509060	chr21	38305003	38312136	chr1	65361355	65363850
chr11	61449301	61462754	chr1	111331209	111340440	chr12	63813632	63816889	chr1	68808710	68814238	chr17	30567395	30589495	chr1	72640384	72647809	chr21	39011419	39015232	chr1	65626099	65636510
chr11	61465994	61472141	chr1	111766247	111768202	chr12	64570268	64575864	chr1	68899568	68907161	chr17	30626958	30648047	chr1	72996250	72998155	chr21	45565548	45571160	chr1	65691427	65697167
chr11	61491624	61496828	chr1	111873096	111875933	chr12	65196047	65206805	chr1	68921699	68929711	chr17	30650678	30660504	chr1	74258279	74264662	chr22	17679184	17682348	chr1	65697277	65702380
chr11	61533902	61540211	chr1	111907154	111910209	chr12	67254229	67257612	chr1	68954581	68962243	chr17	33920747	33926445	chr1	75210941	75219886	chr22	17714861	17716955	chr1	65778307	65780952
chr11	61540212	61554193	chr1	111923724	111928514	chr12	69973940	69977698	chr1	69626794	69634115	chr17	35089361	35106450	chr1	75223886	75229796	chr22	17848231	17856196	chr1	65894627	65904563
chr11	61590203	61604305	chr1	111946741	111955897	chr12	70271578	70273502	chr1	69634116	69638317	chr17	36155005	36158490	chr1	75762117	75772179	chr22	19613902	19617984	chr1	66046171	66051060
chr11	61622807	61642606	chr1	112079472	112083841	chr12	73908711	73915343	chr1	70088566	70093576	chr17	36201731	36209416	chr1	76264084	76266348	chr22	20809898	20815094	chr1	66065936	66071579
chr11	61849175	61851302	chr1	112336788	112340876	chr12	76472192	76476474	chr1	70150273	70152488	chr17	36595926	36614541	chr1	76405322	76417424	chr22	23461922	23476910	chr1	66143059	66145894
chr11	61901892	61923422	chr1	112570355	112575702	chr12	79902654	79908226	chr1	70190710	70194391	chr17	36712152	36738947	chr1	76444777	76451326	chr22	25363319	25366801	chr1	66152310	66155412
chr11	62275759	62282495	chr1	112711449	112724192	chr12	84215960	84218707	chr1	70225795	70227974	chr17	36811079	36824737	chr1	76477905	76480352	chr22	28444916	28448189	chr1	66155533	66160433
chr11	62531963	62538518	chr1	112797258	112806481	chr12	91774358	91776058	chr1	70356856	70365597	chr17	37079354	37084352	chr1	76614757	76625363	chr22	31696835	31711570	chr1	66162568	66163473
chr11	62643943	62650265	chr1	112855257	112865147	chr12	94379993	94385337	chr1	70682623	70686108	chr17	37382422	37394387	chr1	76636196	76641454	chr22	32053084	32061136	chr1	66405441	66408682
chr11	62689761	62694329	chr1	113047209	113062069	chr12	94494959	94497809	chr1	70688833	70692743	chr17	37414643	37420972	chr1	76816517	76820588	chr22	36937271	36938023	chr1	66426494	66430955
chr11	63528645	63541502	chr1	113062070	113065551	chr12	94935174	94940372	chr1	70736589	70744939	chr17	37745434	37762490	chr1	77266930	77274462	chr22	37249502	37252403	chr1	66473759	66484910
chr11	63711320	63719808	chr1	113101823	113114973	chr12	95726424	95733324	chr1	70811446	70814670	chr17	38473747	38490412	chr1	78043184	78045875	chr22	37262400	37265983	chr1	66540059	66545592
chr11	64283664	64292229	chr1	113153838	113155921	chr12	96608933	96615877	chr1	70849652	70858357	chr17	38507317	38517586	chr1	78312692	78324103	chr22	37656478	37657369	chr1	66636209	66643531
chr11	64312301	64322631	chr1	113168348	113170963	chr12	97113677	97117263	chr1	70958605	70965552	chr17	38688681	38695675	chr1	78574313	78606806	chr22	37834590	37841282	chr1	66722787	66728460
chr11	64395035	64397728	chr1	113564251	113569685	chr12	98621152	98623489	chr1	70967453	70971343	chr17	38698428	38716899	chr1	78607818	78610000	chr22	38141233	38144176	chr1	66908849	66912132
chr11	64442268	64460468	chr1	113620259	113636650	chr12	99530077	99534180	chr1	71012207	71017937	chr17	38948086	38954474	chr1	78610001	78612741	chr22	39712274	39714055	chr1	67227508	67229102
chr11	64612854	64619094	chr1	113667988	113669247	chr12	99783284	99789463	chr1	71140841	71145810	chr17	39019026	39020103	chr1	78831138	78835263	chr22	39728893	39739795	chr1	67404342	67406757
chr11	64631646	64642643	chr1	113669500	113678232	chr12	101108442	101110044	chr1	71157543	71165168	chr17	39797044	39810457	chr1	78840451	78858797	chr22	39929702	39934651	chr1	67410205	67415257
chr11	64661496	64666307	chr1	114537829	114546450	chr12	101884154	101887785	chr1	71166092	71169056	chr17	39813414	39825739	chr1	81242349	81246833	chr22	41024033	41029150	chr1	67454450	67455836
chr11	64962149	64978143	chr1	114658456	114678803	chr12	102233737	102235734	chr1	71237958	71238979	chr17	39893988	39898242	chr1	82141185	82146910	chr22	41347955	41355210	chr1	67674251	67677947
chr11	64979598	64987492	chr1	114748957	114754885	chr12	103289800	103292833	chr1	71448720	71454874	chr17	40111227	40117011	chr1	82282578	82285560	chr22	41895292	41898180	chr1	67677948	67679531
chr11	64987493	65004764	chr1	114769725	114773762	chr12	103342610	103343443	chr1	71524303	71529920	chr17	40193525	40203265	chr1	82422458	82427095	chr22	42157671	42159214	chr1	67777977	67782471
chr11	65004765	65019460	chr1	114814504	114823081	chr12	104768497	104781826	chr1	72379634	72391168	chr17	40313332	40323442	chr1	84480129	84509450	chr22	42838274	42840755	chr1	67866602	67872383
chr11	65032176	65045027	chr1	114871213	114880893	chr12	105043391	105048368	chr1	72593230	72596832	chr17	40463092	40465810	chr1	84835455	84837027	chr22	44263818	44268384	chr1	67891748	67893479
chr11	65180156	65187885	chr1	114894122	114896278	chr12	105126652	105136873	chr1	72658344	72668312	chr17	40469049	40477330	chr1	85371031	85379321	chr22	45948425	45949910	chr1	67894255	67895295
chr11	65244278	65250966	chr1	114896279	114901538	chr12	105152408	105155985	chr1	73009159	73014998	chr17	40554703	40573099	chr1	85726934	85731467	chr3	139029	147662	chr1	67952251	67957243
chr11	65293686	65310761	chr1	114919946	114927851	chr12	105180468	105187143	chr1	73267987	73277043	chr17	40772144	40806842	chr1	85750653	85755481	chr3	4039443	4040327	chr1	67980567	67985377
chr11	65312076	65324886	chr1	114976334	114987295	chr12	106617979	106622011	chr1	73694239	73702499	chr17	41186869	41192559	chr1	85759713	85764425	chr3	4761169	4763161	chr1	68135228	68137037
chr11	65334584	65337745	chr1	114998123	115005432	chr12	108381926	108384730	chr1	73741387	73744147	chr17	41394196	41410937	chr1	85770890	85771085	chr3	9442219	9458307	chr1	68206922	68208143
chr11	65455828	65473855	chr1	115013502	115031061	chr12	108384731	108387763	chr1	73791836	73798222	chr17	41430595	41451038	chr1	85776712	85780921	chr3	10289862	10291535	chr1	68225698	68233632
chr11	65580062	65590363	chr1	115641031	115647618	chr12	108902841	108906252	chr1	73807473	73811519	chr17	41602560	41614167	chr1	85916566	85928934	chr3	13932856	13940372	chr1	68416267	68417246
chr11	66085274	66092429	chr1	115997564	116006246	chr12	109343619	109350910	chr1	74118474	74120693	chr17	41648146	41658628	chr1	85949337	85954098	chr3	14643386	14648617	chr1	68690573	68693527
chr11	66092430	66098822	chr1	116080435	116088418	chr12	110013941	110024963	chr1	74335684	74338849	chr17	41837128	41843685	chr1	86264307	86273606	chr3	14989993	14992031	chr1	68769823	68776524
chr11	66148457	66154669	chr1	116164975	116168278	chr12	110213216	110214439	chr1	74484284	74493496	chr17	42005844	42018215	chr1	86941322	86944323	chr3	16592435	16593311	chr1	68776525	68785067
chr11	66184143	66188227	chr1	116211960	116215002	chr12	112999940	113005484	chr1	74565380	74572024	chr17	42425006	42435729	chr1	86974633	86981351	chr3	23753580	23759284	chr1	68785068	68788222
chr11	66197381	66200146	chr1	117005321	117010440	chr12	113465273	113473288	chr1	75004106	75008026	chr17	42620736	42628459	chr1	87321486	87325802	chr3	23851763	23859319	chr1	68796875	68806245
chr11	66202767	66216674	chr1	117035585	117039226	chr12	113873576	113891035	chr1	75032423	75039572	chr17	43098932	43106803	chr1	87597164	87601914	chr3	24992622	24995028	chr1	68899568	68907161
chr11	66251208	66259396	chr1	117081108	117090913	chr12	114165809	114172453	chr1	75113374	75115024	chr17	43167928	43198863	chr1	87961114	87970090	chr3	27573888	27576917	chr1	68921699	68929711
chr11	66260622	66275460	chr1	117247065	117252902	chr12	114256342	114258119	chr1	75235410	75240409	chr17	43225805	43228751	chr1	88185612	88196757	chr3	27769133	27773794	chr1	68954581	68962243
chr11	66456131	66465516	chr1	117259997	117266497	chr12	114390726	114394067	chr1	75242653	75246494	chr17	43426327	43444003	chr1	88414726	88423610	chr3	33465192	33467750	chr1	69626794	69634115
chr11	66648354	66654581	chr1	117287620	117290799	chr12	116503377	116505647	chr1	75246495	75249123	chr17	43447170	43459413	chr1	88498533	88501355	chr3	33467751	33471229	chr1	69634116	69638317
chr11	66663403	66671597	chr1	117371750	117384863	chr12	116704057	116711401	chr1	75257738	75263675	chr17	43470562	43474831	chr1	88625792	88636188	chr3	33471230	33473347	chr1	70088566	70093576
chr11	66811550	66823221	chr1	117415238	117420724	chr12	117554147	117569237	chr1	75327742	75332005	chr17	43824626	43840496	chr1	88889871	88891515	chr3	38513114	38522811	chr1	70150273	70152488
chr11	66847793	66853553	chr1	117553620	117564554	chr12	117645362	117650963	chr1	75397050	75399660	chr17	43850988	43875950	chr1	89215157	89231153	chr3	38780214	38781194	chr1	70190710	70194391
chr11	67019226	67024508	chr1	117564555	117568385	chr12	118270303	118275203	chr1	75419552	75427937	chr17	44342461	44349470	chr1	89254732	89256387	chr3	39415216	39423970	chr1	70225795	70227974
chr11	67075457	67083124	chr1	117568819	117577735	chr12	118287882	118294156	chr1	75661217	75662375	chr17	44925300	44934421	chr1	89383208	89388911	chr3	42304706	42305565	chr1	70356856	70365597
chr11	67083125	67086997	chr1	117583613	117594171	chr12	118619463	118620713	chr1	75669265	75675671	chr17	45303067	45311912	chr1	89414943	89419461	chr3	42678397	42691530	chr1	70682623	70686108
chr11	67778911	67792956	chr1	117623430	117628403	chr12	119849984	119856824	chr1	75690485	75690637	chr17	45695928	45702490	chr1	89446470	89450746	chr3	42843768	42845669	chr1	70688833	70692743
chr11	68843286	68856786	chr1	117677760	117686379	chr12	120758176	120765297	chr1	75695027	75697809	chr17	45813812	45821405	chr1	89450747	89454122	chr3	43896972	43899180	chr1	70736589	70744939
chr11	68861120	68873431	chr1	117811929	117815877	chr12	120867313	120869241	chr1	75700516	75704391	chr17	45958614	45968493	chr1	90201280	90205914	chr3	45076374	45078843	chr1	70811446	70814670
chr11	68965307	68990297	chr1	117819325	117828070	chr12	121441132	121445410	chr1	75742110	75742453	chr17	46746614	46756734	chr1	91059218	91063067	chr3	46670625	46672799	chr1	70849652	70858357
chr11	69473934	69477443	chr1	117835696	117838155	chr12	121669387	121675536	chr1	75773951	75779609	chr17	47075115	47083780	chr1	91424026	91431904	chr3	48277743	48281926	chr1	70958605	70965552
chr11	69483825	69486382	chr1	117838156	117857390	chr12	122668136	122678772	chr1	75889229	75894196	chr17	47096224	47100936	chr1	91631369	91638851	chr3	48589324	48595709	chr1	70967453	70971343
chr11	69602684	69616463	chr1	118042636	118051603	chr12	123122186	123124530	chr1	76134947	76141126	chr17	47585435	47588449	chr1	91801002	91805922	chr3	51570562	51574010	chr1	71012207	71017937
chr11	69656920	69663084	chr1	118803555	118807148	chr12	124538527	124539758	chr1	76190891	76193078	chr17	47939026	47960460	chr1	92381833	92394702	chr3	51699507	51704284	chr1	71140841	71145810
chr11	69688256	69703983	chr1	119480918	119487439	chr12	128194186	128202350	chr1	76355739	76359648	chr17	47971261	47980526	chr1	92408753	92413549	chr3	51748103	51759409	chr1	71157543	71165168
chr11	69703984	69716958	chr1	119546862	119557274	chr12	129455398	129465284	chr1	76359649	76365153	chr17	48210517	48221994	chr1	92582964	92592456	chr3	52199701	52203580	chr1	71166092	71169056
chr11	69791993	69801650	chr1	119894541	119896940	chr12	130495036	130498719	chr1	76417425	76428636	chr17	48369593	48386748	chr1	93307384	93308658	chr3	52308029	52313013	chr1	71237958	71238979
chr11	69928764	69936005	chr1	119896941	119907841	chr12	130498720	130502172	chr1	76452110	76456194	chr17	48669679	48688304	chr1	93319683	93329300	chr3	52569264	52576951	chr1	71448720	71454874
chr11	70021213	70026142	chr1	119959156	119964599	chr12	130513048	130518013	chr1	76508238	76514597	chr17	48941320	48945250	chr1	93342338	93350404	chr3	53167582	53170332	chr1	71524303	71529920
chr11	70323525	70331045	chr1	120005445	120009634	chr12	133343390	133345235	chr1	76514598	76520812	chr17	48994062	49003365	chr1	93423060	93425615	chr3	53754112	53756808	chr1	72379634	72391168
chr11	70831023	70831928	chr1	120030823	120039263	chr12	133497249	133501683	chr1	76552349	76556450	chr17	49027172	49036275	chr1	93429116	93434013	chr3	56716464	56717059	chr1	72593230	72596832
chr11	71797023	71805625	chr1	120102198	120107151	chr13	25658805	25663256	chr1	76609166	76614756	chr17	55947966	55956340	chr1	93533100	93542059	chr3	57741847	57749856	chr1	72658344	72668312
chr11	72040773	72052448	chr1	120139597	120144436	chr13	26147252	26148760	chr1	76625364	76628804	chr17	55956341	55966850	chr1	93648233	93655756	chr3	58506396	58510840	chr1	73009159	73014998
chr11	72122313	72126503	chr1	120146539	120151219	chr13	26148761	26151483	chr1	76641455	76644961	chr17	55966851	55976234	chr1	93769572	93772539	chr3	62662670	62673777	chr1	73267987	73277043
chr11	72163325	72166528	chr1	120158242	120169204	chr13	26760277	26761714	chr1	76795208	76796989	chr17	56070905	56074392	chr1	93790783	93797198	chr3	64219969	64227729	chr1	73694239	73702499
chr11	72176549	72186737	chr1	120172879	120177748	chr13	27933251	27938969	chr1	76808389	76812251	chr17	56185377	56199741	chr1	93824199	93827417	chr3	64446692	64450312	chr1	73741387	73744147
chr11	72189919	72208856	chr1	120258210	120266448	chr13	28356422	28358881	chr1	76828399	76839178	chr17	56377425	56392472	chr1	93842275	93855940	chr3	64519374	64520128	chr1	73791836	73798222
chr11	72540482	72555720	chr1	120273705	120286422	chr13	28898564	28900361	chr1	76858974	76866702	chr17	57177643	57189804	chr1	93895543	93902864	chr3	97741354	97746751	chr1	73807473	73811519
chr11	72890327	72901014	chr1	120316877	120327227	chr13	30028990	30032945	chr1	77011865	77015970	chr17	58212289	58217886	chr1	93961567	93966094	chr3	98043889	98048933	chr1	74118474	74120693
chr11	72948109	72950496	chr1	120336882	120338425	chr13	30688339	30689847	chr1	77154731	77160413	chr17	59539524	59547312	chr1	94040751	94046273	chr3	99786863	99792684	chr1	74335684	74338849
chr11	72951684	72954638	chr1	120376290	120378138	chr13	32003956	32007425	chr1	77183579	77188234	chr17	60773071	60782765	chr1	94070346	94076089	chr3	101948028	101954244	chr1	74484284	74493496
chr11	72994822	72999339	chr1	120386532	120396599	chr13	34110551	34117379	chr1	77255020	77256970	chr17	60836539	60839605	chr1	94139074	94143656	chr3	108200250	108215028	chr1	74565380	74572024
chr11	72999340	73009506	chr1	120444241	120448469	chr13	36561965	36566058	chr1	77676860	77683077	chr17	62100671	62103594	chr1	94180415	94183440	chr3	112350031	112353304	chr1	75004106	75008026
chr11	73365617	73374892	chr1	120448470	120453511	chr13	39716643	39719591	chr1	77880846	77885730	chr17	62398122	62404758	chr1	94268378	94278826	chr3	113870355	113873416	chr1	75032423	75039572
chr11	74195960	74202386	chr1	120458624	120463432	chr13	39843096	39849876	chr1	77893454	77900416	chr17	62495492	62501993	chr1	94286375	94294629	chr3	114128020	114136204	chr1	75113374	75115024
chr11	74742778	74747682	chr1	120495293	120495578	chr13	39858262	39861893	chr1	78069214	78077628	chr17	62910917	62916904	chr1	94475689	94479638	chr3	119067878	119069210	chr1	75232198	75235409
chr11	75080293	75091581	chr1	120495579	120502851	chr13	42222407	42224716	chr1	78297016	78300495	chr17	66748068	66768260	chr1	94518110	94524628	chr3	124068198	124073160	chr1	75235410	75240409
chr11	75091582	75097252	chr1	120523469	120529298	chr13	42224717	42233865	chr1	78324104	78333799	chr17	71181022	71187906	chr1	94524629	94535881	chr3	124493036	124496081	chr1	75242653	75246494
chr11	75097253	75101087	chr1	120571172	120577717	chr13	42651558	42654924	chr1	78365438	78368320	chr17	71951020	71955424	chr1	94701169	94707894	chr3	126106665	126109510	chr1	75246495	75249123
chr11	75129176	75139185	chr1	143991131	144008807	chr13	45447518	45451379	chr1	78368321	78370221	chr17	72172863	72179251	chr1	94711735	94723198	chr3	128955283	128965603	chr1	75257738	75263675
chr11	75157292	75169906	chr1	144014968	144015233	chr13	45489929	45495661	chr1	78413479	78413997	chr17	72603207	72613670	chr1	94764728	94769486	chr3	129341848	129346842	chr1	75327742	75332005
chr11	75199922	75210098	chr1	144532064	144535074	chr13	45882190	45895350	chr1	78470944	78478699	chr17	72860062	72866036	chr1	94783738	94787383	chr3	129368933	129371572	chr1	75397050	75399660
chr11	75243315	75254137	chr1	144853448	144855389	chr13	46379248	46384118	chr1	78518172	78521075	chr17	73172048	73180000	chr1	94788233	94793333	chr3	131510425	131513699	chr1	75419552	75427937
chr11	75254138	75267518	chr1	144861828	144863799	chr13	50181306	50185782	chr1	78612937	78617777	chr17	73857485	73861049	chr1	94793334	94802266	chr3	131745806	131750747	chr1	75661217	75662375
chr11	75285457	75290057	chr1	144870825	144873848	chr13	51374905	51380317	chr1	78655904	78658936	chr17	73898708	73902560	chr1	94969161	94974912	chr3	131929064	131930781	chr1	75669265	75675671
chr11	75856581	75864711	chr1	144873849	144874696	chr13	51698734	51702388	chr1	78688402	78691017	chr17	74395309	74413060	chr1	94987425	94993231	chr3	133002516	133007187	chr1	75690485	75690637
chr11	75948488	75953664	chr1	144874697	144880977	chr13	51720354	51724214	chr1	78699051	78703010	chr17	76547783	76556701	chr1	95082770	95092659	chr3	133947990	133949746	chr1	75695027	75697809
chr11	76025656	76033690	chr1	145441556	145448530	chr13	52415937	52429352	chr1	78739278	78750786	chr17	77387446	77393682	chr1	95123836	95127377	chr3	136750338	136762047	chr1	75700516	75704391
chr11	76388709	76402619	chr1	145482846	145488533	chr13	52470339	52470872	chr1	78794984	78798124	chr17	77701649	77720267	chr1	95127378	95143552	chr3	137684392	137692482	chr1	75742110	75742453
chr11	76404683	76413863	chr1	145488534	145503234	chr13	52501268	52512647	chr1	79002242	79011537	chr17	77964520	77977399	chr1	95163467	95170727	chr3	138196495	138199366	chr1	75773951	75779609
chr11	76417558	76442307	chr1	145527492	145528090	chr13	53383018	53383735	chr1	79020845	79026906	chr17	78801977	78812900	chr1	95216469	95225125	chr3	138631744	138638064	chr1	75889229	75894196
chr11	76817364	76832186	chr1	145563963	145569757	chr13	53530210	53542594	chr1	79086706	79093558	chr17	79222373	79236775	chr1	95236623	95240860	chr3	138642427	138643080	chr1	76079387	76089358
chr11	76902853	76911387	chr1	145575727	145577484	chr13	60901948	60908288	chr1	79173387	79180205	chr17	79691684	79702153	chr1	95247250	95251741	chr3	139060835	139063482	chr1	76190891	76193078
chr11	78771159	78776667	chr1	145578039	145584874	chr13	76265323	76270815	chr1	79648647	79653264	chr18	832132	846655	chr1	95275823	95277733	chr3	139280216	139283001	chr1	76355739	76359648
chr11	82571918	82576873	chr1	145596843	145602802	chr13	77046092	77051616	chr1	79792188	79802194	chr18	7160143	7165660	chr1	95453807	95460213	chr3	141088578	141092530	chr1	76359649	76365153
chr11	85642153	85655455	chr1	145739575	145745509	chr13	77476821	77479474	chr1	82263822	82268270	chr18	8449956	8453510	chr1	95466309	95473015	chr3	142562197	142566973	chr1	76417425	76428636
chr11	85903188	85912693	chr1	146667910	146675968	chr13	80248837	80253609	chr1	82269076	82270674	chr18	11865612	11875648	chr1	95473945	95480284	chr3	144221656	144232526	chr1	76452110	76456194
chr11	85940613	85945873	chr1	146910003	146920124	chr13	80253610	80257758	chr1	82291873	82294255	chr18	12033954	12040076	chr1	95712389	95721230	chr3	149069033	149070651	chr1	76456195	76460518
chr11	85983898	85993083	chr1	146926555	146931038	chr13	92227627	92229883	chr1	82392893	82394921	chr18	12327337	12330900	chr1	97450979	97461119	chr3	150524229	150528778	chr1	76508238	76514597
chr11	88284855	88288176	chr1	146984392	146987899	chr13	95014662	95017099	chr1	84052309	84064333	chr18	12417556	12423563	chr1	99541855	99547598	chr3	155076605	155083349	chr1	76514598	76520812
chr11	88614304	88625380	chr1	146992723	147000881	chr13	95325193	95327720	chr1	84120330	84121919	chr18	12893439	12899017	chr1	100165088	100177306	chr3	155463683	155464551	chr1	76552349	76556450
chr11	93654231	93656925	chr1	147021086	147027340	chr13	95596934	95604649	chr1	84361150	84362517	chr18	33330008	33338259	chr1	100900407	100904926	chr3	156178100	156191369	chr1	76559022	76566280
chr11	94148474	94152328	chr1	147031916	147038152	chr13	96055980	96057818	chr1	84363623	84365323	chr18	44343232	44352548	chr1	101187800	101196691	chr3	156781714	156783144	chr1	76609166	76614756
chr11	94797033	94801382	chr1	147064197	147067841	chr13	98506938	98517918	chr1	84375840	84379655	chr18	47037225	47041545	chr1	101286854	101298587	chr3	167092890	167098259	chr1	76625364	76628804
chr11	94890070	94893565	chr1	147083867	147089929	chr13	99002076	99006305	chr1	84379656	84384424	chr18	47249973	47258067	chr1	101462883	101467079	chr3	168923489	168929843	chr1	76641455	76644961
chr11	100390828	100401163	chr1	147089930	147093803	chr13	100259435	100264072	chr1	84395962	84418430	chr18	47377927	47385889	chr1	101768515	101773251	chr3	183043592	183049089	chr1	76795208	76796989
chr11	101306109	101310648	chr1	147120606	147125874	chr13	100264073	100273206	chr1	84418431	84419868	chr18	47532553	47540215	chr1	101773252	101776530	chr3	183151320	183154970	chr1	76808389	76812251
chr11	102783067	102789964	chr1	147125875	147130820	chr13	100305073	100308640	chr1	84431357	84443968	chr18	53445564	53449842	chr1	101784518	101800784	chr3	184089191	184089812	chr1	76828399	76839178
chr11	103551500	103564000	chr1	147256947	147265267	chr13	100308641	100318543	chr1	84451050	84459598	chr18	54787035	54792956	chr1	101990479	102002659	chr3	184975420	184988388	chr1	76858974	76866702
chr11	110043968	110047726	chr1	147288743	147293084	chr13	101166367	101170158	chr1	84527590	84531404	chr18	55907183	55926166	chr1	102658301	102662257	chr3	185957193	185962022	chr1	77011865	77015970
chr11	111152379	111164199	chr1	147347515	147356758	chr13	101801823	101804845	chr1	84570230	84573527	chr18	57515882	57531598	chr1	103712612	103718304	chr3	187395655	187397411	chr1	77154731	77160413
chr11	111852673	111856331	chr1	147368933	147370595	chr13	102592834	102600974	chr1	84592984	84596356	chr18	60815308	60823895	chr1	104016539	104017837	chr3	187457384	187458404	chr1	77183579	77188234
chr11	112143367	112156629	chr1	147382976	147387420	chr13	112153273	112160442	chr1	84673492	84675687	chr18	74090303	74098496	chr1	104041663	104046494	chr3	187458405	187459080	chr1	77255020	77256970
chr11	112159032	112164592	chr1	147715967	147726621	chr13	112252209	112257065	chr1	84738183	84741119	chr19	2088257	2104979	chr1	108329922	108330313	chr3	187459081	187460428	chr1	77676860	77683077
chr11	112666012	112668136	chr1	149815778	149816386	chr13	114606931	114616047	chr1	84856230	84863030	chr19	2950242	2965501	chr1	108436204	108441194	chr3	187465064	187466777	chr1	77880846	77885730
chr11	112693877	112713033	chr1	149816397	149817126	chr14	21125307	21127271	chr1	84875280	84876475	chr19	3653855	3674292	chr1	109191589	109198703	chr3	187703599	187708065	chr1	77893454	77900416
chr11	113398328	113412102	chr1	149817127	149820841	chr14	21130335	21131833	chr1	84877575	84884677	chr19	4134831	4147551	chr1	109387322	109391516	chr3	188619850	188626613	chr1	78069214	78077628
chr11	113897021	113900720	chr1	149820842	149821213	chr14	21286591	21290426	chr1	84903923	84906212	chr19	5803518	5806711	chr1	109569997	109573325	chr3	188671702	188675007	chr1	78297016	78300495
chr11	114111164	114127303	chr1	149821214	149821720	chr14	21322739	21327442	chr1	85205284	85206145	chr19	7864115	7871214	chr1	109648818	109654431	chr3	193415676	193420386	chr1	78324104	78333799
chr11	116606391	116617497	chr1	149867248	149874221	chr14	21335275	21340428	chr1	85225479	85238135	chr19	8213995	8226085	chr1	109658844	109662236	chr3	194826092	194832646	chr1	78365438	78368320
chr11	116737743	116757173	chr1	149874222	149878033	chr14	21439540	21445500	chr1	85360071	85371030	chr19	9884727	9907626	chr1	109709300	109710943	chr3	195979541	195982397	chr1	78368321	78370221
chr11	116764632	116774607	chr1	149901802	149907730	chr14	21473906	21484005	chr1	85379322	85379783	chr19	10101583	10111724	chr1	109744050	109747267	chr3	196242239	196247437	chr1	78413479	78413997
chr11	117313758	117315298	chr1	149919379	149926328	chr14	23329274	23335597	chr1	85379784	85386817	chr19	10314637	10319222	chr1	109780946	109782794	chr4	9763296	9766108	chr1	78470944	78478699
chr11	117689952	117696254	chr1	149936231	149938700	chr14	23454899	23458523	chr1	85405013	85409410	chr19	10686370	10704753	chr1	109783316	109790231	chr4	15477713	15481331	chr1	78518172	78521075
chr11	117935974	117943412	chr1	149978042	149980377	chr14	23532568	23538363	chr1	85755482	85759712	chr19	11313083	11317987	chr1	109835699	109847347	chr4	23933302	23936593	chr1	78612937	78617777
chr11	118015443	118019281	chr1	150023703	150034142	chr14	24387934	24400615	chr1	85764426	85767830	chr19	11367159	11390378	chr1	109861097	109870306	chr4	27076120	27079497	chr1	78655904	78658936
chr11	118389852	118397197	chr1	150040492	150045344	chr14	24574730	24579088	chr1	85767831	85770889	chr19	12073652	12089032	chr1	109942651	109946489	chr4	37803378	37809867	chr1	78688402	78691017
chr11	118521339	118546218	chr1	150082793	150093065	chr14	24905841	24908555	chr1	85788914	85790647	chr19	12864112	12873006	chr1	109974139	109986545	chr4	37955145	37959588	chr1	78699051	78703010
chr11	118559199	118573286	chr1	150104117	150112954	chr14	25174344	25187071	chr1	85790648	85793502	chr19	13121308	13139303	chr1	110014675	110018698	chr4	38320185	38321584	chr1	78739278	78750786
chr11	118761473	118773705	chr1	150160325	150165513	chr14	25271821	25278693	chr1	85795747	85803691	chr19	13166104	13172567	chr1	110030590	110035114	chr4	40949603	40951718	chr1	78784792	78791238
chr11	118777606	118779677	chr1	150165514	150180073	chr14	25601715	25603519	chr1	85803692	85805887	chr19	13355785	13360608	chr1	110063045	110077746	chr4	41341171	41348071	chr1	78794984	78798124
chr11	119223802	119232719	chr1	150180074	150185763	chr14	29219175	29223474	chr1	85807116	85808131	chr19	13692567	13705349	chr1	110113659	110121932	chr4	41873364	41877400	chr1	79002242	79011537
chr11	119244928	119247804	chr1	150192728	150197566	chr14	29224481	29226575	chr1	85811878	85814350	chr19	13726668	13733615	chr1	110260232	110268073	chr4	47703743	47707666	chr1	79011538	79019673
chr11	119341312	119347150	chr1	150313642	150316977	chr14	29988764	29997183	chr1	85815640	85820101	chr19	13948114	13983285	chr1	110308804	110314003	chr4	48339876	48347682	chr1	79020845	79026906
chr11	119493606	119496346	chr1	150362568	150376435	chr14	32480130	32487399	chr1	85977822	85990369	chr19	14253317	14279812	chr1	110320344	110328475	chr4	55059531	55067507	chr1	79086706	79093558
chr11	119605229	119621345	chr1	150376436	150388387	chr14	32723214	32736282	chr1	85990370	85994344	chr19	14345921	14371051	chr1	110333011	110334897	chr4	55849672	55854795	chr1	79173387	79180205
chr11	119882903	119892336	chr1	150389387	150407857	chr14	36842896	36843987	chr1	85994345	85998534	chr19	15530514	15543725	chr1	110334898	110343179	chr4	57709867	57711211	chr1	79506356	79512382
chr11	119979206	120002736	chr1	150407858	150413491	chr14	36974153	36975775	chr1	85999307	86003405	chr19	17224063	17246887	chr1	110353034	110376789	chr4	57711212	57713199	chr1	79648647	79653264
chr11	120165302	120180030	chr1	150443189	150452649	chr14	36993817	36994942	chr1	86003406	86005632	chr19	17869811	17874841	chr1	110413623	110427649	chr4	71870532	71874739	chr1	79792188	79802194
chr11	120434108	120440828	chr1	150480606	150485502	chr14	37211910	37217030	chr1	86221497	86233105	chr19	19076384	19087971	chr1	110464935	110470217	chr4	74999547	75000757	chr1	82246016	82248735
chr11	120678255	120697484	chr1	150486401	150489189	chr14	37410306	37411555	chr1	86423630	86426262	chr19	19225170	19243042	chr1	110552860	110562846	chr4	76597570	76598043	chr1	82269076	82270674
chr11	121187391	121192488	chr1	150489206	150500045	chr14	37411556	37415457	chr1	86544054	86547978	chr19	19278815	19300921	chr1	110591445	110597116	chr4	76755303	76768840	chr1	82291873	82294255
chr11	121519110	121535218	chr1	150545578	150547832	chr14	45669943	45678012	chr1	86804951	86807264	chr19	19588166	19615479	chr1	110614856	110619730	chr4	76988065	76992815	chr1	82392893	82394921
chr11	122876077	122896580	chr1	150549371	150560129	chr14	50331237	50332532	chr1	86973657	86974632	chr19	21685911	21699970	chr1	110636219	110643853	chr4	77653949	77654533	chr1	84052309	84064333
chr11	123115444	123122224	chr1	150605851	150610238	chr14	51244155	51248404	chr1	87172781	87179579	chr19	30019938	30027287	chr1	110734006	110744892	chr4	77654534	77659259	chr1	84120330	84121919
chr11	123172318	123175085	chr1	150629433	150633317	chr14	52507799	52510965	chr1	87215474	87218005	chr19	30711785	30721718	chr1	110821431	110826016	chr4	78781089	78785103	chr1	84361150	84362517
chr11	123576504	123581169	chr1	150645588	150656813	chr14	55230363	55244070	chr1	87495495	87500365	chr19	36041759	36046958	chr1	110849909	110853034	chr4	81285524	81287737	chr1	84363623	84365323
chr11	124501421	124516688	chr1	150705804	150710323	chr14	55813131	55828268	chr1	87500366	87504585	chr19	36306880	36321735	chr1	110858960	110871716	chr4	83655284	83661672	chr1	84375840	84379655
chr11	124946191	124958407	chr1	150721669	150728553	chr14	56197833	56201582	chr1	87565008	87567640	chr19	36363209	36389675	chr1	110892055	110896381	chr4	83812195	83813250	chr1	84379656	84384424
chr11	125214073	125222773	chr1	150750012	150758708	chr14	57514846	57520127	chr1	88066260	88069492	chr19	37280456	37296125	chr1	110963133	110964381	chr4	84429814	84444470	chr1	84395962	84418430
chr11	125222774	125227558	chr1	150760563	150769818	chr14	57992447	57993902	chr1	88339650	88341560	chr19	39146834	39157548	chr1	110966223	110972610	chr4	85424113	85432886	chr1	84418431	84419868
chr11	125274814	125278228	chr1	150816587	150830155	chr14	57993903	57995719	chr1	88380971	88383996	chr19	40161739	40163960	chr1	110972999	110976152	chr4	86875468	86880824	chr1	84431357	84443968
chr11	125313524	125335287	chr1	150899350	150902967	chr14	59484066	59487354	chr1	88384017	88386436	chr19	41133460	41143211	chr1	110977682	110981347	chr4	88891589	88896390	chr1	84451050	84459598
chr11	125787735	125792954	chr1	150922132	150923061	chr14	59591193	59596531	chr1	88432302	88439861	chr19	41311976	41334597	chr1	111028685	111032568	chr4	90562260	90562853	chr1	84527590	84531404
chr11	125792955	125797851	chr1	150923062	150927080	chr14	60095032	60098829	chr1	88474251	88479968	chr19	41564372	41572107	chr1	111033214	111037613	chr4	93010896	93015469	chr1	84570230	84573527
chr11	126006652	126025245	chr1	150927081	150935208	chr14	60098898	60100154	chr1	88512990	88517015	chr19	42607203	42612999	chr1	111037614	111042780	chr4	93191299	93199199	chr1	84592984	84596356
chr11	126048208	126057531	chr1	150936186	150942305	chr14	60793389	60795296	chr1	88521925	88526601	chr19	42613000	42617295	chr1	111055919	111057626	chr4	109410609	109414973	chr1	84673492	84675687
chr11	126233596	126240050	chr1	150952485	150953568	chr14	60795297	60802768	chr1	88581475	88587275	chr19	42766878	42775581	chr1	111144545	111156675	chr4	109848372	109867658	chr1	84738183	84741119
chr11	128041898	128045887	chr1	150972231	150973652	chr14	61024564	61033878	chr1	88624133	88625791	chr19	42809807	42823374	chr1	111156676	111159299	chr4	110214446	110217625	chr1	84856230	84863030
chr11	128697079	128701527	chr1	150997495	151006185	chr14	61716233	61720973	chr1	89375502	89383207	chr19	42904642	42919523	chr1	111292996	111300791	chr4	113237968	113243286	chr1	84875280	84876475
chr11	129787683	129795570	chr1	151048584	151059133	chr14	61918965	61924570	chr1	89411609	89414942	chr19	44266734	44274918	chr1	111319051	111329821	chr4	113243287	113252026	chr1	84877575	84884677
chr11	129811189	129825589	chr1	151060777	151065287	chr14	62303472	62310111	chr1	89419462	89422696	chr19	45157945	45163213	chr1	111331209	111340440	chr4	113300323	113304429	chr1	84903923	84906212
chr11	130078583	130086508	chr1	151067795	151069793	chr14	62636193	62649377	chr1	89430615	89436670	chr19	46036926	46060001	chr1	111731374	111741474	chr4	113566550	113567741	chr1	85205284	85206145
chr11	130691326	130699146	chr1	151074136	151085589	chr14	63854793	63855874	chr1	89455339	89457622	chr19	46078673	46100914	chr1	111766247	111768202	chr4	114066057	114072542	chr1	85225479	85238135
chr11	131553022	131562547	chr1	151085624	151091189	chr14	64704094	64705702	chr1	89479002	89486669	chr19	46219682	46227325	chr1	111873096	111875933	chr4	123701193	123705034	chr1	85245678	85249883
chr11	132809988	132815660	chr1	151100042	151103262	chr14	64886722	64898582	chr1	89486670	89487090	chr19	46578401	46587869	chr1	111907154	111910209	chr4	127522942	127531591	chr1	85360071	85371030
chr11	132921889	132928807	chr1	151103263	151106960	chr14	65287101	65290946	chr1	89487091	89491356	chr19	46714193	46720399	chr1	111923724	111928514	chr4	140003262	140006665	chr1	85379322	85379783
chr11	132930152	132937601	chr1	151109459	151116375	chr14	65297465	65313685	chr1	89518214	89521626	chr19	47490038	47494487	chr1	111946741	111955897	chr4	140214634	140217411	chr1	85379784	85386817
chr11	133812994	133825145	chr1	151116376	151118831	chr14	65637069	65644645	chr1	89562005	89568737	chr19	47494488	47499081	chr1	112047631	112061273	chr4	140772000	140774737	chr1	85405013	85409410
chr11	134004483	134012277	chr1	151178588	151180713	chr14	66256835	66258816	chr1	89598923	89607748	chr19	48114345	48117069	chr1	112079472	112083841	chr4	155232829	155235475	chr1	85409411	85416876
chr12	209500	215781	chr1	151180714	151199988	chr14	66291175	66294085	chr1	89917193	89919551	chr19	48120053	48136269	chr1	112336788	112340876	chr4	156703613	156709605	chr1	85755482	85759712
chr12	559875	565807	chr1	151239922	151245170	chr14	67581712	67585902	chr1	89948169	89950669	chr19	49178298	49186962	chr1	112351712	112359013	chr4	159853848	159862508	chr1	85764426	85767830
chr12	1900693	1915312	chr1	151353563	151358655	chr14	68037806	68042752	chr1	89970336	89976550	chr19	49296541	49299187	chr1	112570355	112575702	chr4	159937063	159945034	chr1	85767831	85770889
chr12	2758952	2763887	chr1	151402393	151411621	chr14	68324588	68329512	chr1	90151626	90163378	chr19	49627179	49637929	chr1	112711449	112724192	chr4	160424330	160425581	chr1	85788914	85790647
chr12	3052080	3065331	chr1	151411622	151426873	chr14	68987169	68991782	chr1	90294377	90302858	chr19	49710494	49718505	chr1	112797258	112806481	chr4	183884892	183898324	chr1	85790648	85793502
chr12	3111983	3118853	chr1	151437877	151443028	chr14	69175961	69180536	chr1	90373742	90378988	chr19	49718506	49730560	chr1	112841316	112848327	chr4	184023288	184026380	chr1	85795747	85803691
chr12	3139732	3146989	chr1	151483210	151496435	chr14	70011616	70015850	chr1	90508334	90511259	chr19	50203756	50221013	chr1	112855257	112865147	chr4	184177421	184180908	chr1	85803692	85805887
chr12	3146990	3161224	chr1	151537405	151542196	chr14	70039562	70046839	chr1	90511260	90525214	chr19	50940765	50978138	chr1	112875419	112885417	chr4	186940779	186942947	chr1	85807116	85808131
chr12	3173212	3182786	chr1	151588066	151591510	chr14	70051642	70052675	chr1	90556416	90559104	chr19	54294419	54315974	chr1	113047209	113062069	chr4	186942948	186945888	chr1	85808132	85811877
chr12	3300474	3316514	chr1	151695427	151699362	chr14	70067607	70071161	chr1	90585843	90587033	chr19	54447984	54454782	chr1	113062070	113065551	chr4	187002229	187012755	chr1	85811878	85814350
chr12	3329701	3342363	chr1	151701574	151702042	chr14	70171005	70183194	chr1	90587575	90597645	chr19	54498372	54528882	chr1	113101823	113114973	chr5	10098976	10107060	chr1	85815640	85820101
chr12	3353225	3384831	chr1	151740227	151746314	chr14	70562314	70566351	chr1	90877472	90881066	chr19	55629935	55643918	chr1	113153838	113155921	chr5	34475483	34478744	chr1	85977822	85990369
chr12	3401889	3413936	chr1	151752153	151756597	chr14	70782714	70791530	chr1	91606854	91608796	chr19	55727522	55732712	chr1	113168348	113170963	chr5	34523009	34523845	chr1	85990370	85994344
chr12	4387765	4401572	chr1	151785659	151791040	chr14	71283294	71288031	chr1	92354963	92364836	chr19	56024396	56031367	chr1	113460496	113468862	chr5	34996914	35007561	chr1	85994345	85998534
chr12	4417009	4420783	chr1	151835223	151841194	chr14	72214305	72222555	chr1	92399471	92405374	chr19	56085787	56096470	chr1	113564251	113569685	chr5	36415653	36417996	chr1	85999307	86003405
chr12	5105615	5114997	chr1	151897489	151904253	chr14	72886769	72890629	chr1	92457190	92459314	chr19	56096471	56102627	chr1	113585316	113597133	chr5	36691493	36695958	chr1	86003406	86005632
chr12	5301387	5318168	chr1	151909579	151922796	chr14	72975248	72981562	chr1	92459315	92462549	chr19	59009293	59011620	chr1	113620259	113636650	chr5	40904511	40908209	chr1	86221497	86233105
chr12	5845523	5855801	chr1	152012059	152018294	chr14	73697236	73699952	chr1	92509430	92511175	chr2	7568575	7575376	chr1	113667988	113669247	chr5	42054974	42057912	chr1	86423630	86426262
chr12	6016262	6023901	chr1	152079826	152085440	chr14	73741921	73751485	chr1	92756887	92764067	chr2	7838398	7844905	chr1	113669500	113678232	chr5	42991347	43001417	chr1	86544054	86547978
chr12	6073810	6081430	chr1	152115950	152119171	chr14	74626041	74631476	chr1	92794732	92800944	chr2	8031585	8036740	chr1	114537829	114546450	chr5	43387547	43393120	chr1	86804951	86807264
chr12	6158135	6165745	chr1	152123775	152130893	chr14	74716604	74720175	chr1	92803626	92804815	chr2	10552087	10555746	chr1	114658456	114678803	chr5	53530317	53541295	chr1	86973657	86974632
chr12	6165746	6175734	chr1	152132751	152145363	chr14	74967423	74969103	chr1	92889985	92895365	chr2	10571133	10575317	chr1	114748957	114754885	chr5	55558888	55560745	chr1	87172781	87179579
chr12	6175735	6189373	chr1	152205847	152218935	chr14	75371762	75374486	chr1	92937898	92939437	chr2	10575318	10580555	chr1	114769725	114773762	chr5	58180870	58185516	chr1	87215474	87218005
chr12	6381962	6397113	chr1	152379112	152381330	chr14	75374487	75382169	chr1	92939438	92943407	chr2	11264333	11272094	chr1	114814504	114823081	chr5	68300618	68304549	chr1	87495495	87500365
chr12	6432691	6439183	chr1	152381331	152385709	chr14	75610218	75614936	chr1	93313993	93316309	chr2	11551723	11556246	chr1	114832962	114841561	chr5	72493697	72499465	chr1	87500366	87504585
chr12	6460897	6466099	chr1	152421275	152426924	chr14	75622756	75641242	chr1	93316310	93316688	chr2	15887763	15889307	chr1	114871213	114880893	chr5	72730212	72735124	chr1	87565008	87567640
chr12	6528844	6553532	chr1	152477967	152483260	chr14	75769818	75771563	chr1	93316689	93319682	chr2	20060671	20069381	chr1	114894122	114896278	chr5	73967877	73970628	chr1	88066260	88069492
chr12	6645917	6652528	chr1	152492087	152497266	chr14	75954339	75958385	chr1	93329301	93342337	chr2	20754182	20765288	chr1	114896279	114901538	chr5	75627563	75633767	chr1	88339650	88341560
chr12	6776626	6777380	chr1	152530778	152535422	chr14	76026270	76027617	chr1	93372038	93379298	chr2	27164876	27172470	chr1	114919946	114927851	chr5	77252317	77256959	chr1	88380971	88383996
chr12	6850469	6869044	chr1	152599658	152604251	chr14	76116080	76123286	chr1	93468633	93470587	chr2	27317666	27327996	chr1	114976334	114987295	chr5	77319691	77324915	chr1	88384017	88386436
chr12	6883919	6889462	chr1	152612962	152619086	chr14	76175423	76176908	chr1	93471089	93474284	chr2	27390034	27393456	chr1	114998123	115005432	chr5	79173655	79183777	chr1	88432302	88439861
chr12	7166714	7174173	chr1	153146605	153152172	chr14	77673068	77679202	chr1	93497256	93499874	chr2	27543542	27547771	chr1	115013502	115031061	chr5	79330646	79332891	chr1	88474251	88479968
chr12	7264398	7268406	chr1	153152634	153157550	chr14	78325928	78329712	chr1	93499875	93503993	chr2	30425034	30436871	chr1	115641031	115647618	chr5	80487564	80497908	chr1	88512990	88517015
chr12	7294004	7299106	chr1	153214464	153217816	chr14	88475890	88481199	chr1	93545658	93552568	chr2	30927302	30935507	chr1	115997564	116006246	chr5	89548220	89561500	chr1	88521925	88526601
chr12	7955183	7960794	chr1	153460232	153466524	chr14	88628178	88635149	chr1	93616478	93619496	chr2	31079708	31085912	chr1	116008668	116011151	chr5	95678708	95693404	chr1	88534723	88544886
chr12	8146665	8165641	chr1	153471381	153474051	chr14	89490597	89499700	chr1	93735450	93741870	chr2	33746624	33761700	chr1	116080435	116088418	chr5	95948909	95950521	chr1	88581475	88587275
chr12	8231053	8235576	chr1	153530067	153533410	chr14	89506500	89510776	chr1	93760880	93763592	chr2	36996525	36998216	chr1	116164975	116168278	chr5	103141325	103144408	chr1	88624133	88625791
chr12	8735223	8747177	chr1	153549957	153554315	chr14	90700367	90703469	chr1	93767243	93769571	chr2	37433408	37439286	chr1	116211960	116215002	chr5	111106157	111114235	chr1	89375502	89383207
chr12	9003292	9016091	chr1	153557890	153565131	chr14	91223301	91229780	chr1	93784402	93788217	chr2	38114078	38122464	chr1	116256306	116272036	chr5	111827817	111840072	chr1	89411609	89414942
chr12	9102718	9108920	chr1	153565132	153576564	chr14	91249054	91253544	chr1	93829122	93835094	chr2	38614118	38620607	chr1	116376056	116384746	chr5	112073001	112074642	chr1	89419462	89422696
chr12	9213701	9221474	chr1	153582272	153585135	chr14	92376579	92381617	chr1	93875947	93879669	chr2	42161552	42164978	chr1	116709625	116716442	chr5	112941318	112947907	chr1	89430615	89436670
chr12	9963285	9973717	chr1	153591293	153594114	chr14	94084484	94086663	chr1	93894654	93895542	chr2	44267923	44271526	chr1	117005321	117010440	chr5	114503193	114507016	chr1	89455339	89457622
chr12	12155473	12167497	chr1	153612185	153613440	chr14	94111990	94117420	chr1	94008057	94010682	chr2	44271527	44274970	chr1	117010441	117018599	chr5	116193413	116201642	chr1	89479002	89486669
chr12	12167498	12182209	chr1	153661219	153697620	chr14	94502949	94505756	chr1	94017382	94020394	chr2	44308619	44318681	chr1	117035585	117039226	chr5	116281376	116286636	chr1	89486670	89487090
chr12	12808341	12814091	chr1	153703611	153707281	chr14	95168992	95175041	chr1	94080684	94081979	chr2	46233822	46251710	chr1	117081108	117090913	chr5	121824159	121841243	chr1	89487091	89491356
chr12	12854369	12864725	chr1	153709320	153716375	chr14	95888035	95905048	chr1	94088900	94091417	chr2	47987198	48001436	chr1	117247065	117252902	chr5	123912508	123918453	chr1	89518214	89521626
chr12	12929201	12942323	chr1	153716376	153721603	chr14	95990399	95991186	chr1	94123352	94124663	chr2	48334604	48340125	chr1	117259997	117266497	chr5	132651977	132652902	chr1	89562005	89568737
chr12	13137560	13139835	chr1	153790571	153796570	chr14	96032380	96035649	chr1	94280501	94283494	chr2	49180703	49193154	chr1	117277843	117286044	chr5	133692027	133703911	chr1	89598923	89607748
chr12	13813883	13816603	chr1	153796571	153805415	chr14	96240796	96246339	chr1	94283527	94286374	chr2	61866204	61871935	chr1	117287620	117290799	chr5	133745372	133746888	chr1	89917193	89919551
chr12	18582395	18594838	chr1	153805416	153810574	chr14	96564302	96567403	chr1	94336450	94344270	chr2	65068640	65072760	chr1	117371750	117384863	chr5	133845799	133847658	chr1	89948169	89950669
chr12	22254046	22267601	chr1	153823723	153825199	chr14	100126592	100143468	chr1	94353869	94360129	chr2	65091845	65105522	chr1	117519246	117540374	chr5	134796814	134799469	chr1	89970336	89976550
chr12	25537774	25543623	chr1	153838853	153847941	chr14	100448254	100456418	chr1	94456179	94459302	chr2	65662826	65666824	chr1	117553620	117564554	chr5	138589052	138607457	chr1	90151626	90163378
chr12	26781212	26787212	chr1	153862236	153866557	chr14	100456419	100463375	chr1	94465219	94471210	chr2	70295052	70313149	chr1	117564555	117568385	chr5	138678049	138686584	chr1	90294377	90302858
chr12	31398702	31409915	chr1	153904054	153912425	chr14	100617954	100621623	chr1	94479639	94486041	chr2	70342956	70353142	chr1	117568819	117577735	chr5	139091145	139092464	chr1	90373742	90378988
chr12	31825204	31836856	chr1	153912426	153917400	chr14	101107402	101112261	chr1	94493032	94494794	chr2	70836841	70847160	chr1	117583613	117594171	chr5	139131758	139136952	chr1	90508334	90511259
chr12	45521610	45527072	chr1	153935289	153936970	chr14	101112262	101114867	chr1	94512337	94518109	chr2	71088955	71101834	chr1	117623430	117628403	chr5	139242469	139245088	chr1	90511260	90525214
chr12	45670488	45683261	chr1	153950378	153953774	chr14	101646855	101662278	chr1	94543702	94551819	chr2	73190229	73194165	chr1	117677760	117686379	chr5	139346411	139348832	chr1	90556416	90559104
chr12	48107933	48113593	chr1	153980740	153994654	chr14	102780019	102783054	chr1	94571058	94576597	chr2	74342250	74352610	chr1	117819325	117828070	chr5	140891564	140892855	chr1	90585843	90587033
chr12	48171427	48177085	chr1	154093681	154099170	chr14	103968176	103977350	chr1	94921254	94929593	chr2	84513988	84524106	chr1	117835696	117838155	chr5	140892856	140895431	chr1	90587575	90597645
chr12	48189309	48196156	chr1	154143422	154148156	chr14	104274919	104280788	chr1	94982207	94987424	chr2	85152912	85173170	chr1	117838156	117857390	chr5	140902976	140908147	chr1	90877472	90881066
chr12	48289874	48304324	chr1	154250683	154258112	chr14	104807534	104811214	chr1	94993232	94994601	chr2	85410513	85418310	chr1	118042636	118051603	chr5	141080736	141090377	chr1	91606854	91608796
chr12	48425835	48432983	chr1	154426786	154448458	chr14	105751609	105761299	chr1	94995653	95003788	chr2	85464394	85470466	chr1	118210053	118215692	chr5	141643266	141649851	chr1	91608797	91615280
chr12	48579023	48587385	chr1	154454069	154456631	chr15	23819289	23823744	chr1	95008259	95009434	chr2	85648228	85660074	chr1	118803555	118807148	chr5	141926982	141928731	chr1	92346704	92354962
chr12	48587386	48593675	chr1	154456632	154466658	chr15	25017417	25023261	chr1	95013382	95025923	chr2	85660075	85668900	chr1	119480918	119487439	chr5	149013749	149018056	chr1	92354963	92364836
chr12	49189616	49190101	chr1	154556443	154558916	chr15	25061785	25066949	chr1	95030063	95031715	chr2	88482110	88500277	chr1	119546862	119557274	chr5	149651244	149652927	chr1	92399471	92405374
chr12	49208985	49222335	chr1	154579879	154583682	chr15	27134821	27137638	chr1	95148337	95150278	chr2	97158906	97178019	chr1	119817301	119821703	chr5	149679920	149682938	chr1	92457190	92459314
chr12	49373704	49376486	chr1	154654693	154658476	chr15	27302273	27305071	chr1	95172036	95175947	chr2	97489964	97505584	chr1	119894541	119896940	chr5	149729364	149734594	chr1	92459315	92462549
chr12	49626095	49629083	chr1	154677026	154702401	chr15	29428837	29436072	chr1	95187067	95195752	chr2	97539563	97572454	chr1	119896941	119907841	chr5	151029360	151031800	chr1	92509430	92511175
chr12	49731693	49740544	chr1	154707524	154709019	chr15	29980781	29988753	chr1	95244100	95247249	chr2	98348770	98367274	chr1	119959156	119964599	chr5	151118199	151119677	chr1	92756887	92764067
chr12	49782986	49790272	chr1	154714609	154717915	chr15	30230725	30238416	chr1	95252261	95256798	chr2	101220825	101224841	chr1	119988898	119998681	chr5	151119678	151120792	chr1	92794732	92800944
chr12	49940282	49949966	chr1	154740806	154742039	chr15	30277588	30279642	chr1	95256799	95261893	chr2	102035550	102045639	chr1	120005445	120009634	chr5	151882487	151888559	chr1	92803626	92804815
chr12	50023080	50035747	chr1	154852021	154853725	chr15	31196912	31199932	chr1	95271913	95273026	chr2	106378619	106385927	chr1	120030823	120039263	chr5	153899573	153906873	chr1	92889985	92895365
chr12	50037828	50042677	chr1	154883467	154885656	chr15	31419412	31426603	chr1	95273027	95275822	chr2	106572180	106578938	chr1	120102198	120107151	chr5	153987848	153994292	chr1	92937898	92939437
chr12	50134876	50137524	chr1	154930323	154931356	chr15	32936587	32943577	chr1	95286960	95292847	chr2	107156772	107160295	chr1	120139597	120144436	chr5	154640409	154653576	chr1	92939438	92943407
chr12	50171350	50194510	chr1	154948601	154951279	chr15	33944808	33949874	chr1	95296392	95301634	chr2	112455640	112461026	chr1	120146539	120151219	chr5	158148759	158150698	chr1	93313993	93316309
chr12	50363374	50379908	chr1	154997650	155003920	chr15	34024990	34028838	chr1	95322128	95326077	chr2	112461027	112464933	chr1	120151220	120158241	chr5	159503299	159507932	chr1	93316310	93316688
chr12	51638949	51642496	chr1	155070365	155077729	chr15	34028839	34030753	chr1	95363193	95371029	chr2	112635401	112646492	chr1	120158242	120169204	chr5	159507933	159508691	chr1	93316689	93319682
chr12	51743403	51751012	chr1	155087432	155095257	chr15	37394410	37400767	chr1	95402512	95405892	chr2	113481636	113489217	chr1	120172879	120177748	chr5	160211783	160214657	chr1	93329301	93342337
chr12	51812706	51822090	chr1	155179855	155181281	chr15	39412207	39423057	chr1	95509245	95519977	chr2	113606656	113611547	chr1	120258210	120266448	chr5	161551078	161563259	chr1	93372038	93379298
chr12	52205717	52209473	chr1	155242795	155246371	chr15	40644955	40647482	chr1	95538846	95543585	chr2	113938925	113959160	chr1	120273705	120286422	chr5	167694282	167697215	chr1	93468633	93470587
chr12	52238007	52244699	chr1	155283130	155287736	chr15	41032109	41034873	chr1	95550262	95553859	chr2	121444283	121449619	chr1	120286423	120291442	chr5	170046337	170052724	chr1	93471089	93474284
chr12	52264216	52280806	chr1	155287737	155290038	chr15	41034874	41041756	chr1	96374367	96376209	chr2	121827246	121840148	chr1	120316877	120327227	chr5	170881638	170892718	chr1	93497256	93499874
chr12	52306765	52320504	chr1	155365828	155373591	chr15	42347629	42354835	chr1	96525828	96536136	chr2	128343629	128351781	chr1	120336882	120338425	chr5	171277174	171279180	chr1	93499875	93503993
chr12	52320505	52337236	chr1	155491669	155495473	chr15	42939317	42944308	chr1	96650416	96652718	chr2	131088379	131091706	chr1	120345186	120351792	chr5	173051412	173057205	chr1	93545658	93552568
chr12	52513499	52519885	chr1	155495908	155507041	chr15	42995908	42998402	chr1	97182289	97185167	chr2	131671011	131678444	chr1	120376290	120378138	chr5	173750004	173751623	chr1	93616478	93619496
chr12	52531454	52556969	chr1	155569107	155577722	chr15	44160761	44164957	chr1	97202927	97207385	chr2	137253999	137267953	chr1	120386532	120396599	chr5	176360058	176364428	chr1	93760880	93763592
chr12	52562878	52567821	chr1	155582773	155594872	chr15	44172060	44179356	chr1	97288488	97290923	chr2	158885987	158892592	chr1	120425559	120431470	chr5	176447902	176454636	chr1	93767243	93769571
chr12	52604572	52607851	chr1	155610701	155615605	chr15	44195503	44196429	chr1	97338453	97340985	chr2	162425666	162433682	chr1	120444241	120448469	chr5	177549891	177554077	chr1	93784402	93788217
chr12	52691629	52702684	chr1	155615606	155620652	chr15	45454385	45458031	chr1	97351746	97360756	chr2	171538179	171548523	chr1	120448470	120453511	chr5	178051122	178057232	chr1	93829122	93835094
chr12	52751779	52759267	chr1	155620653	155622936	chr15	45497049	45498151	chr1	97677792	97680134	chr2	173036103	173043505	chr1	120458624	120463432	chr6	598092	617982	chr1	93875947	93879669
chr12	52784611	52789250	chr1	155622937	155624656	chr15	45862371	45868073	chr1	98532167	98536503	chr2	174059978	174068398	chr1	120495293	120495578	chr6	2866351	2868903	chr1	93894654	93895542
chr12	52789251	52793406	chr1	155626088	155627201	chr15	48376777	48377951	chr1	98786550	98792788	chr2	175638710	175642372	chr1	120495579	120502851	chr6	2930699	2934324	chr1	94008057	94010682
chr12	52805483	52811617	chr1	155628458	155630220	chr15	51423817	51428314	chr1	99701576	99706537	chr2	177019219	177022336	chr1	120523469	120529298	chr6	2952441	2953765	chr1	94017382	94020394
chr12	52947115	52961346	chr1	155633999	155649988	chr15	53090399	53091829	chr1	99716344	99725091	chr2	177029196	177038298	chr1	120571172	120577717	chr6	4772700	4774339	chr1	94080684	94081979
chr12	53105018	53109504	chr1	155696722	155710962	chr15	53489413	53491222	chr1	100021137	100022054	chr2	178019213	178029666	chr1	143991131	144008807	chr6	5378742	5380425	chr1	94088900	94091417
chr12	53151085	53168331	chr1	155746783	155756016	chr15	56537925	56540101	chr1	100026127	100028984	chr2	179276927	179281095	chr1	144014968	144015233	chr6	7312142	7314565	chr1	94123352	94124663
chr12	53261449	53265532	chr1	155756017	155771127	chr15	58020020	58028368	chr1	100217858	100228765	chr2	194199853	194218679	chr1	144853448	144855389	chr6	10381033	10385406	chr1	94280501	94283494
chr12	53265533	53279569	chr1	155971080	155980444	chr15	58157400	58158644	chr1	100270818	100286169	chr2	198949156	198964383	chr1	144859515	144861827	chr6	10953715	10955579	chr1	94283527	94286374
chr12	53288893	53294452	chr1	156025679	156027628	chr15	58516227	58524550	chr1	100309537	100313161	chr2	200320048	200326917	chr1	144861828	144863799	chr6	12602278	12610499	chr1	94336450	94344270
chr12	53369469	53375016	chr1	156072479	156074940	chr15	58561251	58565223	chr1	100491293	100494615	chr2	201568865	201572123	chr1	144863800	144870824	chr6	13335510	13340632	chr1	94353869	94360129
chr12	53449578	53461671	chr1	156084307	156092861	chr15	59426778	59434989	chr1	100545951	100546290	chr2	202794902	202798808	chr1	144870825	144873848	chr6	14780485	14789576	chr1	94456179	94459302
chr12	53549553	53567093	chr1	156121316	156130502	chr15	59434990	59440611	chr1	100568907	100573223	chr2	202836860	202841829	chr1	144873849	144874696	chr6	15031631	15041876	chr1	94465219	94471210
chr12	53580849	53584669	chr1	156166496	156168151	chr15	59538078	59548021	chr1	100889577	100891298	chr2	204179386	204202859	chr1	144874697	144880977	chr6	15690147	15695428	chr1	94479639	94486041
chr12	53604274	53612752	chr1	156196773	156199023	chr15	59783525	59793310	chr1	100895003	100900406	chr2	206123440	206141173	chr1	144915662	144918369	chr6	15750923	15758395	chr1	94493032	94494794
chr12	53680129	53682654	chr1	156203684	156208304	chr15	59912869	59914864	chr1	100904927	100910843	chr2	217528308	217545142	chr1	145441556	145448530	chr6	15887862	15895485	chr1	94512337	94518109
chr12	53712788	53715451	chr1	156247816	156252138	chr15	59924399	59925631	chr1	100914214	100919006	chr2	218653940	218662944	chr1	145482846	145488533	chr6	17199100	17206129	chr1	94543702	94551819
chr12	53715452	53718187	chr1	156253715	156254556	chr15	60026087	60034495	chr1	100928104	100929277	chr2	219256448	219261829	chr1	145488534	145503234	chr6	18498579	18506106	chr1	94571058	94576597
chr12	53839896	53848188	chr1	156254557	156263259	chr15	60208677	60217792	chr1	100944030	100950619	chr2	220383597	220399432	chr1	145527492	145528090	chr6	24980561	24983606	chr1	94921254	94929593
chr12	53873443	53877180	chr1	156283988	156289646	chr15	60418113	60420350	chr1	100971443	100977802	chr2	220547818	220552914	chr1	145563963	145569757	chr6	25070891	25076353	chr1	94946762	94947988
chr12	53933015	53945583	chr1	156289699	156296925	chr15	60619117	60623862	chr1	101087664	101088840	chr2	224066386	224093596	chr1	145578039	145584874	chr6	25557255	25560394	chr1	94979053	94982206
chr12	54129869	54139382	chr1	156297031	156303490	chr15	62123204	62126458	chr1	101206704	101213318	chr2	228623727	228637293	chr1	145596843	145602802	chr6	26064493	26066168	chr1	94982207	94987424
chr12	54139920	54150682	chr1	156332262	156336817	chr15	63315856	63320160	chr1	101234329	101236533	chr2	232053809	232058088	chr1	145739575	145745509	chr6	26283091	26285059	chr1	94993232	94994601
chr12	54150884	54158745	chr1	156341593	156351977	chr15	63752962	63755257	chr1	101301989	101309453	chr2	232150386	232164746	chr1	146667910	146675968	chr6	26548256	26551199	chr1	94995653	95003788
chr12	54350983	54357101	chr1	156362870	156371400	chr15	63774930	63788114	chr1	101319773	101326702	chr2	232272056	232275645	chr1	146910003	146920124	chr6	27092051	27097291	chr1	95003789	95006047
chr12	54414910	54418774	chr1	156371401	156372160	chr15	64361685	64364690	chr1	101329861	101335812	chr2	232377129	232393892	chr1	146926555	146931038	chr6	27264264	27270682	chr1	95008259	95009434
chr12	54531271	54535029	chr1	156372161	156374270	chr15	64455621	64462703	chr1	101339592	101341443	chr2	232760962	232772355	chr1	146984392	146987899	chr6	27486665	27488729	chr1	95013382	95025923
chr12	54583081	54591267	chr1	156374271	156380225	chr15	64971771	64975251	chr1	101383003	101390714	chr2	234357067	234364091	chr1	146992723	147000881	chr6	27638152	27641663	chr1	95030063	95031715
chr12	54597370	54609712	chr1	156403614	156412387	chr15	65323615	65327424	chr1	101394415	101395820	chr2	235588795	235598997	chr1	147021086	147027340	chr6	27726883	27732725	chr1	95062941	95069428
chr12	54687302	54689884	chr1	156419276	156425601	chr15	65393734	65395357	chr1	101395821	101400612	chr2	235885766	235891673	chr1	147031916	147038152	chr6	27744484	27747464	chr1	95148337	95150278
chr12	54717304	54720547	chr1	156453608	156465120	chr15	65480003	65487020	chr1	101713569	101717313	chr2	237235237	237254006	chr1	147064197	147067841	chr6	28233614	28235580	chr1	95172036	95175947
chr12	54768105	54775171	chr1	156465219	156467804	chr15	65561284	65564340	chr1	101728687	101735992	chr2	238825840	238832868	chr1	147083867	147089929	chr6	28300326	28306626	chr1	95187067	95195752
chr12	54787152	54793555	chr1	156495038	156498076	chr15	65611042	65614018	chr1	101752109	101756740	chr2	241987600	241993387	chr1	147089930	147093803	chr6	28510326	28514801	chr1	95244100	95247249
chr12	54793556	54802151	chr1	156508519	156513004	chr15	66145872	66150672	chr1	101985333	101987594	chr20	707382	716255	chr1	147120606	147125874	chr6	28907076	28908865	chr1	95252261	95256798
chr12	55071199	55081789	chr1	156515060	156520968	chr15	67212445	67220988	chr1	101987595	101990478	chr20	3084797	3089548	chr1	147125875	147130820	chr6	30509423	30512254	chr1	95256799	95261893
chr12	55238493	55249399	chr1	156529146	156532170	chr15	68598781	68599818	chr1	102121549	102125765	chr20	3230120	3236269	chr1	147256947	147265267	chr6	32383038	32384779	chr1	95263820	95271912
chr12	55443053	55447934	chr1	156532171	156541839	chr15	68921874	68924647	chr1	102653677	102658300	chr20	3724243	3733840	chr1	147288743	147293084	chr6	34100034	34101845	chr1	95271913	95273026
chr12	55461868	55469122	chr1	156663877	156668089	chr15	69073011	69077060	chr1	102675656	102677720	chr20	11252332	11254418	chr1	147347515	147356758	chr6	36985358	36993447	chr1	95273027	95275822
chr12	56114260	56115886	chr1	156699450	156706213	chr15	69354636	69358994	chr1	102914777	102919083	chr20	11520950	11524247	chr1	147357249	147364471	chr6	37089506	37094502	chr1	95286960	95292847
chr12	56423131	56426474	chr1	156723107	156726189	chr15	69757602	69759317	chr1	103309682	103315070	chr20	17636464	17645432	chr1	147368933	147370595	chr6	37104543	37105359	chr1	95296392	95301634
chr12	56476056	56480353	chr1	156726190	156728678	chr15	70551055	70553593	chr1	103417981	103424484	chr20	17736142	17747912	chr1	147382976	147387420	chr6	37105360	37105957	chr1	95322128	95326077
chr12	56518916	56523366	chr1	156740951	156751245	chr15	70749024	70761506	chr1	103570533	103572552	chr20	19601162	19613002	chr1	147715967	147726621	chr6	37106871	37115395	chr1	95363193	95371029
chr12	56740251	56742894	chr1	156751297	156762736	chr15	73530210	73536002	chr1	103659709	103660218	chr20	19728141	19741590	chr1	149815778	149816386	chr6	37173774	37178381	chr1	95402512	95405892
chr12	57153159	57160516	chr1	156763312	156766290	chr15	73536559	73538553	chr1	103731462	103735178	chr20	20834752	20840899	chr1	149816397	149817126	chr6	38953203	38962237	chr1	95538846	95543585
chr12	57231200	57234177	chr1	156796436	156800278	chr15	73556918	73558114	chr1	104003974	104004753	chr20	21481337	21491710	chr1	149817127	149820841	chr6	40861286	40868110	chr1	95550262	95553859
chr12	57380414	57382339	chr1	156800279	156808352	chr15	73966076	73973550	chr1	104035028	104041010	chr20	21694948	21706619	chr1	149820842	149821213	chr6	41755425	41757542	chr1	96374367	96376209
chr12	57392949	57395919	chr1	156817627	156824835	chr15	74340354	74344603	chr1	104046495	104049981	chr20	22663251	22666553	chr1	149821214	149821720	chr6	42140162	42148677	chr1	96525828	96536136
chr12	57400612	57419094	chr1	156824836	156827630	chr15	74612225	74613223	chr1	104051192	104059749	chr20	25058159	25062797	chr1	149874222	149878033	chr6	42276774	42281945	chr1	96650416	96652718
chr12	57490485	57511941	chr1	156831114	156844435	chr15	74613224	74616090	chr1	104059750	104064836	chr20	30303902	30308340	chr1	149901802	149907730	chr6	43110855	43113516	chr1	97182289	97185167
chr12	57544299	57562527	chr1	156851032	156852480	chr15	74924880	74937117	chr1	104128651	104133545	chr20	30676639	30692506	chr1	149919379	149926328	chr6	44027857	44031356	chr1	97202927	97207385
chr12	57567281	57581391	chr1	156852481	156858186	chr15	75276065	75285359	chr1	104327808	104334781	chr20	31149191	31164668	chr1	149936231	149938700	chr6	50681749	50683863	chr1	97288488	97290923
chr12	57634995	57643880	chr1	156869032	156879400	chr15	75493862	75500754	chr1	105492966	105496316	chr20	31228739	31243879	chr1	149978042	149980377	chr6	50813743	50815387	chr1	97338453	97340985
chr12	57650331	57671554	chr1	156917223	156918443	chr15	76429932	76433312	chr1	106570787	106578437	chr20	31489246	31491492	chr1	150023703	150034142	chr6	51713634	51723044	chr1	97351746	97360756
chr12	58125392	58130767	chr1	156942362	156945334	chr15	77835647	77840212	chr1	107073854	107076686	chr20	32041602	32060758	chr1	150040492	150045344	chr6	53587158	53596757	chr1	97677792	97680134
chr12	58203983	58210699	chr1	156954995	156960384	chr15	78258733	78261316	chr1	107554407	107558323	chr20	32510966	32522849	chr1	150082793	150093065	chr6	56702620	56706304	chr1	98532167	98536503
chr12	58288543	58292980	chr1	156961809	156975415	chr15	78599281	78603820	chr1	108334290	108337110	chr20	35012750	35028532	chr1	150104117	150112954	chr6	73838453	73841333	chr1	98786550	98792788
chr12	59794794	59800395	chr1	157003835	157008959	chr15	78687294	78690325	chr1	108338674	108341872	chr20	35898053	35901577	chr1	150160325	150165513	chr6	75950629	75953761	chr1	99701576	99706537
chr12	63024394	63028850	chr1	157079214	157080045	chr15	78999804	79002298	chr1	108341873	108350756	chr20	36962517	36966833	chr1	150165514	150180073	chr6	80254809	80255995	chr1	99716344	99725091
chr12	63206024	63212277	chr1	157095254	157105898	chr15	79218125	79226879	chr1	108364300	108369281	chr20	36998177	37001381	chr1	150180074	150185763	chr6	83073082	83075991	chr1	100021137	100022054
chr12	63545189	63554567	chr1	157155668	157161312	chr15	79317669	79319590	chr1	108375706	108381858	chr20	37286470	37287882	chr1	150192728	150197566	chr6	83753654	83763499	chr1	100026127	100028984
chr12	64667574	64669141	chr1	157418454	157425251	chr15	79487765	79489892	chr1	108402259	108405537	chr20	39799646	39808892	chr1	150313642	150316977	chr6	90079104	90082167	chr1	100217858	100228765
chr12	65988248	66006783	chr1	157892878	157899015	chr15	79878111	79889647	chr1	108630963	108641537	chr20	40319399	40326193	chr1	150362568	150376435	chr6	90191598	90193332	chr1	100270818	100286169
chr12	68460636	68468377	chr1	157978972	157985439	chr15	80141842	80148768	chr1	108661816	108667862	chr20	42140776	42150023	chr1	150376436	150388387	chr6	90193333	90195532	chr1	100309537	100313161
chr12	69670751	69678626	chr1	158066220	158067876	chr15	80859424	80864113	chr1	109075684	109082456	chr20	42840457	42846801	chr1	150389387	150407857	chr6	90638048	90641447	chr1	100491293	100494615
chr12	69801071	69811664	chr1	158108696	158116621	chr15	81558665	81562241	chr1	109082457	109085245	chr20	43360361	43366067	chr1	150407858	150413491	chr6	90937381	90961465	chr1	100545951	100546290
chr12	70029245	70040660	chr1	158116622	158119069	chr15	83517948	83521936	chr1	109098194	109101374	chr20	44065517	44080840	chr1	150435896	150443188	chr6	90994724	90997205	chr1	100568907	100573223
chr12	75880369	75886728	chr1	158160924	158166121	chr15	84399614	84404289	chr1	109243535	109247201	chr20	44191962	44205793	chr1	150443189	150452649	chr6	97941689	97946000	chr1	100889577	100891298
chr12	79798726	79805831	chr1	158166122	158178388	chr15	84701542	84708067	chr1	109343298	109347388	chr20	45976997	45980674	chr1	150480606	150485502	chr6	100243940	100252427	chr1	100895003	100900406
chr12	83782091	83787299	chr1	158663050	158666931	chr15	85494337	85501863	chr1	109372505	109373639	chr20	47252213	47258975	chr1	150486401	150489189	chr6	100551853	100555737	chr1	100904927	100910843
chr12	89409350	89416051	chr1	158940905	158953275	chr15	85540411	85554787	chr1	109467333	109469979	chr20	47960499	47962175	chr1	150489206	150500045	chr6	112350137	112354969	chr1	100914214	100919006
chr12	94467487	94469471	chr1	158977164	158982949	chr15	85587325	85587965	chr1	109600593	109605512	chr20	48226151	48236969	chr1	150545578	150547832	chr6	112360673	112365925	chr1	100928104	100929277
chr12	96010882	96026509	chr1	158985781	158988398	chr15	86408114	86408533	chr1	109713207	109716969	chr20	48503024	48508410	chr1	150605851	150610238	chr6	118144527	118152210	chr1	100944030	100950619
chr12	96450597	96458307	chr1	158995451	158999039	chr15	88978113	88989878	chr1	109747268	109749467	chr20	48745059	48768940	chr1	150629433	150633317	chr6	122168499	122174688	chr1	100971443	100977802
chr12	97378565	97380696	chr1	158999040	159000614	chr15	88991895	88995384	chr1	109757286	109758895	chr20	49032179	49042752	chr1	150645588	150656813	chr6	122251032	122254269	chr1	101087664	101088840
chr12	98884321	98886651	chr1	159070483	159075085	chr15	89152635	89154318	chr1	109758896	109762619	chr20	49081757	49099021	chr1	150705804	150710323	chr6	125879045	125886967	chr1	101206704	101213318
chr12	101043580	101048491	chr1	159145201	159148618	chr15	89157943	89161101	chr1	109762620	109765263	chr20	49107942	49116930	chr1	150721669	150728553	chr6	130094647	130098666	chr1	101234329	101236533
chr12	102330546	102336661	chr1	159187033	159190352	chr15	89198317	89200813	chr1	109765339	109773146	chr20	49593643	49603301	chr1	150750012	150758708	chr6	133883613	133890465	chr1	101298588	101301988
chr12	103161637	103175100	chr1	159334344	159344528	chr15	89381205	89388711	chr1	109774823	109779039	chr20	49997600	50003780	chr1	150760563	150769818	chr6	137910434	137910843	chr1	101301989	101309453
chr12	103262359	103272667	chr1	159549759	159556066	chr15	89446657	89451400	chr1	109782795	109783315	chr20	50237878	50244378	chr1	150816587	150830155	chr6	140208957	140212578	chr1	101319773	101326702
chr12	103272668	103282181	chr1	159618228	159623584	chr15	89546387	89549311	chr1	109814280	109816568	chr20	52530129	52538291	chr1	150899350	150902967	chr6	144261217	144265086	chr1	101329861	101335812
chr12	103940421	103948178	chr1	159719249	159726595	chr15	89560763	89565564	chr1	109882067	109884587	chr20	52554891	52556647	chr1	150922132	150923061	chr6	144290375	144303213	chr1	101339592	101341443
chr12	104501351	104518668	chr1	159743713	159746525	chr15	89600747	89601524	chr1	109884588	109888449	chr20	55568549	55571640	chr1	150923062	150927080	chr6	148916745	148921894	chr1	101383003	101390714
chr12	105063861	105074567	chr1	159872099	159877949	chr15	89670786	89673869	chr1	109904319	109907623	chr20	56660975	56663633	chr1	150927081	150935208	chr6	150713736	150718968	chr1	101394415	101395820
chr12	105221153	105223930	chr1	159877950	159891381	chr15	89710451	89714872	chr1	109907624	109921149	chr20	56772031	56796374	chr1	150936186	150942305	chr6	152037823	152041742	chr1	101395821	101400612
chr12	105813503	105821684	chr1	159897814	159900471	chr15	89953163	89956039	chr1	109922045	109925663	chr20	56804681	56807318	chr1	150952485	150953568	chr6	154471804	154478565	chr1	101713569	101717313
chr12	106527542	106530561	chr1	159979701	159990070	chr15	89972072	89978292	chr1	109926652	109929573	chr20	57416819	57419218	chr1	150972231	150973652	chr6	154991023	154997029	chr1	101728687	101735992
chr12	107528328	107536607	chr1	159990071	159999852	chr15	90011408	90018957	chr1	109941568	109942650	chr20	61440411	61447558	chr1	150997495	151006185	chr6	158176643	158178784	chr1	101752109	101756740
chr12	107995578	108002320	chr1	160010635	160012119	chr15	90277732	90287775	chr1	109946490	109951004	chr20	61709062	61717266	chr1	151048584	151059133	chr6	164363627	164368983	chr1	101985333	101987594
chr12	108002321	108008090	chr1	160032915	160036594	chr15	90418347	90419090	chr1	109951005	109963722	chr21	16662994	16668404	chr1	151060777	151065287	chr6	164370211	164379561	chr1	101987595	101990478
chr12	108015074	108017749	chr1	160045696	160046111	chr15	90685400	90692566	chr1	109986546	109987824	chr21	16816237	16824052	chr1	151067795	151069793	chr6	166297787	166303011	chr1	102121549	102125765
chr12	108274085	108284217	chr1	160057014	160065148	chr15	91789366	91796681	chr1	110001126	110002460	chr21	27242100	27253334	chr1	151074136	151085589	chr6	167273664	167281132	chr1	102675656	102677720
chr12	108495026	108515155	chr1	160095303	160097105	chr15	91841257	91849012	chr1	110002461	110005987	chr21	32566089	32579944	chr1	151085624	151091189	chr6	167888046	167900828	chr1	102914777	102919083
chr12	109188577	109200211	chr1	160097106	160100295	chr15	92488111	92490384	chr1	110045996	110047947	chr21	35334204	35342569	chr1	151100042	151103262	chr6	170219249	170222583	chr1	103309682	103315070
chr12	109568963	109573313	chr1	160108027	160112249	chr15	93226380	93227075	chr1	110077747	110079711	chr21	35720458	35725901	chr1	151103263	151106960	chr7	1280205	1281644	chr1	103417981	103424484
chr12	109699166	109714080	chr1	160165897	160168646	chr15	93457544	93463098	chr1	110094877	110096271	chr21	35729215	35734484	chr1	151109459	151116375	chr7	7462796	7464602	chr1	103570533	103572552
chr12	109952217	109959606	chr1	160168647	160172247	chr15	97778129	97782183	chr1	110104166	110109703	chr21	37302514	37315182	chr1	151116376	151118831	chr7	7685380	7694962	chr1	103659709	103660218
chr12	110033275	110044665	chr1	160175766	160177502	chr15	98721313	98721815	chr1	110111788	110113559	chr21	38336915	38343721	chr1	151178588	151180713	chr7	18535102	18536801	chr1	103731462	103735178
chr12	110154443	110159031	chr1	160177503	160181582	chr15	99439642	99451232	chr1	110121933	110123708	chr21	39724543	39728223	chr1	151180714	151199988	chr7	19848830	19854533	chr1	104003974	104004753
chr12	110191448	110205639	chr1	160181583	160185522	chr15	99618435	99620379	chr1	110123709	110128589	chr21	40382274	40397892	chr1	151239922	151245170	chr7	20815984	20820176	chr1	104035028	104041010
chr12	110345088	110354822	chr1	160210986	160214786	chr15	99639309	99642345	chr1	110191480	110192520	chr21	40702098	40712817	chr1	151270863	151283076	chr7	21295562	21302587	chr1	104046495	104049981
chr12	111131661	111142752	chr1	160214787	160222349	chr15	100269325	100272600	chr1	110237750	110248066	chr21	42433429	42442656	chr1	151353563	151358655	chr7	22220956	22226666	chr1	104051192	104059749
chr12	111321346	111340361	chr1	160236844	160246752	chr15	100466364	100475565	chr1	110248067	110250994	chr21	44343528	44345957	chr1	151402393	151411621	chr7	22587974	22593158	chr1	104059750	104064836
chr12	112247390	112251095	chr1	160246753	160250238	chr15	100877867	100880330	chr1	110293095	110305445	chr22	17779891	17795804	chr1	151411622	151426873	chr7	23762362	23767539	chr1	104128651	104133545
chr12	113237594	113245452	chr1	160282735	160286601	chr15	101164970	101170995	chr1	110308232	110308803	chr22	17894261	17899590	chr1	151437877	151443028	chr7	24839513	24842547	chr1	104327808	104334781
chr12	113631626	113635711	chr1	160286602	160289430	chr15	101197079	101203664	chr1	110429630	110430923	chr22	18009665	18033343	chr1	151537405	151542196	chr7	25126503	25137590	chr1	105492966	105496316
chr12	113891036	113904038	chr1	160295159	160298077	chr15	101542279	101552223	chr1	110454788	110458708	chr22	18116745	18123289	chr1	151588066	151591510	chr7	25918726	25932771	chr1	106570787	106578437
chr12	114082638	114090121	chr1	160522336	160529171	chr15	101606603	101610728	chr1	110458709	110464934	chr22	20209627	20231541	chr1	151695427	151699362	chr7	26695958	26710200	chr1	107073854	107076686
chr12	114216663	114225415	chr1	160536625	160543916	chr15	101798934	101810827	chr1	110489063	110491082	chr22	20956215	20962651	chr1	151701574	151702042	chr7	26902412	26905039	chr1	107554407	107558323
chr12	114258120	114263952	chr1	160630256	160635193	chr16	4555258	4557563	chr1	110500615	110501086	chr22	21453262	21457526	chr1	151740227	151746314	chr7	27641110	27644570	chr1	108055640	108067355
chr12	114263953	114270516	chr1	160636133	160643024	chr16	4558642	4565087	chr1	110501087	110508851	chr22	21996957	22005841	chr1	151752153	151756597	chr7	28134304	28137651	chr1	108334290	108337110
chr12	114291884	114299760	chr1	160648364	160649404	chr16	4695487	4701604	chr1	110508852	110514734	chr22	22255689	22281962	chr1	151785659	151791040	chr7	30469854	30473548	chr1	108338674	108341872
chr12	114348697	114354866	chr1	160654441	160655155	chr16	8616723	8619622	chr1	110514735	110521275	chr22	22505712	22516920	chr1	151807828	151809345	chr7	31079892	31085232	chr1	108341873	108350756
chr12	114936047	114949745	chr1	160655517	160659552	chr16	8726875	8729951	chr1	110521276	110522208	chr22	23572222	23584963	chr1	151835223	151841194	chr7	31160122	31162912	chr1	108364300	108369281
chr12	116412444	116421684	chr1	160673970	160679238	chr16	8748993	8756585	chr1	110543234	110544431	chr22	23621137	23631711	chr1	151897489	151904253	chr7	32238035	32245255	chr1	108375706	108381858
chr12	117024331	117038181	chr1	160771335	160775981	chr16	9090739	9103845	chr1	110544432	110550201	chr22	23714305	23729703	chr1	151909579	151922796	chr7	35570041	35578099	chr1	108402259	108405537
chr12	117122668	117127367	chr1	160776810	160781240	chr16	9318914	9325147	chr1	110550202	110551938	chr22	23740258	23748702	chr1	151939951	151947869	chr7	37067908	37073029	chr1	108630963	108641537
chr12	117134637	117144455	chr1	160821374	160830604	chr16	11079280	11087254	chr1	110563271	110565841	chr22	25271981	25274700	chr1	151970528	151975530	chr7	37215851	37223063	chr1	108661816	108667862
chr12	118023582	118027293	chr1	160857764	160863094	chr16	15616701	15625523	chr1	110565842	110566678	chr22	25346504	25350220	chr1	151987303	151992778	chr7	39556358	39563908	chr1	108667863	108671085
chr12	118558925	118566122	chr1	160900399	160901626	chr16	16218368	16234131	chr1	110583994	110585293	chr22	25446425	25465655	chr1	152012059	152018294	chr7	47520099	47526040	chr1	109075684	109082456
chr12	120239347	120245972	chr1	160901627	160909903	chr16	16236246	16238266	chr1	110597117	110599259	chr22	26898500	26902321	chr1	152079826	152085440	chr7	52605208	52614823	chr1	109082457	109085245
chr12	120662933	120667503	chr1	160946245	160953723	chr16	16281200	16285784	chr1	110785133	110788383	chr22	27040492	27043174	chr1	152115950	152119171	chr7	66386900	66399159	chr1	109098194	109101374
chr12	120667504	120688705	chr1	160981719	160988835	chr16	16285785	16302740	chr1	110847165	110849908	chr22	27809893	27814011	chr1	152123775	152130893	chr7	70289121	70294665	chr1	109243535	109247201
chr12	121019232	121024875	chr1	160988836	161000329	chr16	18978720	18982599	chr1	110871717	110877270	chr22	29141707	29160833	chr1	152132751	152145363	chr7	70318894	70323458	chr1	109343298	109347388
chr12	121058772	121064884	chr1	161012086	161014903	chr16	19188248	19192710	chr1	111011453	111015781	chr22	29426028	29432856	chr1	152205847	152218935	chr7	70323459	70324721	chr1	109367601	109371683
chr12	121149783	121158544	chr1	161229598	161242550	chr16	21197258	21201093	chr1	111042781	111048915	chr22	30085205	30092740	chr1	152379112	152381330	chr7	71214714	71222607	chr1	109372505	109373639
chr12	121378151	121392946	chr1	161242551	161273065	chr16	21289129	21290319	chr1	111162472	111169852	chr22	31450013	31459971	chr1	152381331	152385709	chr7	73224175	73228327	chr1	109467333	109469979
chr12	121532048	121535988	chr1	161291824	161305308	chr16	21294071	21299351	chr1	111313055	111315402	chr22	31476899	31488046	chr1	152421275	152426924	chr7	75485710	75496521	chr1	109600593	109605512
chr12	121540726	121550585	chr1	161305309	161315147	chr16	22087538	22091934	chr1	111329822	111330385	chr22	36100072	36113892	chr1	152477967	152483260	chr7	75508042	75520231	chr1	109713207	109716969
chr12	122258925	122269139	chr1	161318858	161322033	chr16	22199898	22200358	chr1	111648181	111652898	chr22	36459398	36468336	chr1	152492087	152497266	chr7	76872748	76879558	chr1	109737154	109744049
chr12	122498494	122505082	chr1	161322034	161326968	chr16	22959096	22962128	chr1	111729179	111731373	chr22	36514694	36530935	chr1	152530778	152535422	chr7	84540170	84546024	chr1	109747268	109749467
chr12	122602361	122625962	chr1	161344897	161352623	chr16	23356663	23362738	chr1	111741924	111742391	chr22	36679024	36694659	chr1	152599658	152604251	chr7	92667927	92674233	chr1	109757286	109758895
chr12	123348952	123354675	chr1	161362942	161364874	chr16	23445653	23448622	chr1	111751489	111755335	chr22	36721316	36728291	chr1	152612962	152619086	chr7	93916810	93918423	chr1	109758896	109762619
chr12	123434356	123439680	chr1	161497365	161502569	chr16	24047258	24050087	chr1	111757883	111760071	chr22	36961095	36970402	chr1	153146605	153152172	chr7	93918424	93919184	chr1	109762620	109765263
chr12	123747905	123755273	chr1	161705357	161706688	chr16	24051759	24056060	chr1	111762060	111763420	chr22	37152757	37160644	chr1	153152634	153157550	chr7	95496134	95501179	chr1	109765339	109773146
chr12	124311036	124327275	chr1	161741084	161754719	chr16	24056061	24061247	chr1	111961769	111962976	chr22	37176649	37183339	chr1	153193208	153201415	chr7	95674375	95681579	chr1	109774823	109779039
chr12	124514442	124523729	chr1	161820613	161828396	chr16	24081440	24086028	chr1	111976727	111979601	chr22	37289248	37301327	chr1	153201416	153202690	chr7	96043609	96045117	chr1	109782795	109783315
chr12	125133072	125147673	chr1	161895170	161904275	chr16	25716574	25720572	chr1	112004098	112007837	chr22	37328790	37342569	chr1	153214464	153217816	chr7	96746651	96748175	chr1	109814280	109816568
chr12	125183275	125208967	chr1	161965016	161970629	chr16	27466775	27469619	chr1	112018607	112019664	chr22	37367044	37384168	chr1	153261672	153271705	chr7	97993002	97994409	chr1	109882067	109884587
chr12	125222184	125236028	chr1	161973348	161978584	chr16	28318721	28329980	chr1	112083842	112084704	chr22	38329753	38339700	chr1	153400215	153418046	chr7	98439104	98444139	chr1	109884588	109888449
chr12	130525010	130529655	chr1	162008165	162011603	chr16	28954818	28960197	chr1	112205343	112207452	chr22	38432369	38448581	chr1	153460232	153466524	chr7	100287783	100301546	chr1	109904319	109907623
chr12	130538128	130560026	chr1	162469627	162473815	chr16	29957569	29965511	chr1	112232781	112234691	chr22	38576728	38583484	chr1	153471381	153474051	chr7	102034030	102037458	chr1	109907624	109921149
chr12	131309409	131322792	chr1	162818273	162824754	chr16	30939500	30949639	chr1	112236932	112239280	chr22	38961169	38978064	chr1	153523137	153530066	chr7	105815360	105834985	chr1	109922045	109925663
chr12	131936358	131942938	chr1	162830676	162832035	chr16	30977969	30984588	chr1	112239281	112241404	chr22	39049053	39057605	chr1	153530067	153533410	chr7	113058949	113064065	chr1	109926652	109929573
chr12	132809921	132820046	chr1	162966331	162973363	chr16	31343950	31345581	chr1	112303174	112303717	chr22	39152563	39167772	chr1	153549957	153554315	chr7	114641073	114647445	chr1	109941568	109942650
chr12	132857108	132861336	chr1	163272163	163275353	chr16	48664464	48670190	chr1	112330942	112333183	chr22	39269153	39273395	chr1	153557890	153565131	chr7	117447667	117452389	chr1	109946490	109951004
chr12	132980110	132996532	chr1	163287138	163293552	chr16	48895867	48905094	chr1	112391364	112398210	chr22	39886108	39894354	chr1	153565132	153576564	chr7	121704957	121713055	chr1	109951005	109963722
chr12	133131600	133166302	chr1	163307332	163313643	chr16	49215876	49219292	chr1	112403476	112410318	chr22	40048016	40067128	chr1	153582272	153585135	chr7	124450117	124452857	chr1	109986546	109987824
chr12	133188867	133191756	chr1	163366789	163369834	chr16	50615305	50628008	chr1	112438539	112441122	chr22	40321972	40326924	chr1	153591293	153594114	chr7	127298662	127318069	chr1	110001126	110002460
chr13	20754709	20758625	chr1	163379254	163380187	chr16	51795390	51799508	chr1	112466107	112467137	chr22	40425826	40435507	chr1	153612185	153613440	chr7	127657982	127667382	chr1	110002461	110005987
chr13	21063116	21069293	chr1	163403429	163410264	chr16	52939144	52946818	chr1	112488591	112492398	chr22	41794479	41806071	chr1	153661219	153697620	chr7	137345829	137347953	chr1	110045996	110047947
chr13	21276594	21283957	chr1	163515148	163527581	chr16	52946819	52953180	chr1	112806482	112818901	chr22	41906783	41910025	chr1	153703611	153707281	chr7	137885937	137894490	chr1	110077747	110079711
chr13	21283958	21291323	chr1	164025429	164049383	chr16	53055490	53058881	chr1	112887844	112895278	chr22	41982321	42000850	chr1	153709320	153716375	chr7	140712711	140714817	chr1	110094877	110096271
chr13	24038392	24044013	chr1	164149721	164159848	chr16	54315522	54316960	chr1	112895632	112896290	chr22	42159215	42166372	chr1	153716376	153721603	chr7	142602864	142607306	chr1	110104166	110109703
chr13	24447265	24452375	chr1	164308801	164313194	chr16	54987564	54992157	chr1	112943865	112950344	chr22	42346144	42360039	chr1	153764565	153778562	chr7	142699885	142708304	chr1	110111788	110113559
chr13	25199480	25204331	chr1	164537474	164543715	chr16	55050950	55057619	chr1	112955883	112960158	chr22	42671104	42672209	chr1	153790571	153796570	chr7	143040301	143044349	chr1	110121933	110123708
chr13	25290877	25303408	chr1	164543716	164550175	chr16	56566406	56574083	chr1	113010340	113020215	chr22	42672210	42675788	chr1	153796571	153805415	chr7	148638800	148647157	chr1	110123709	110128589
chr13	25318761	25322569	chr1	164739304	164743465	chr16	56901731	56903619	chr1	113192277	113193520	chr22	42682720	42695897	chr1	153805416	153810574	chr7	150422465	150436043	chr1	110191480	110192520
chr13	25559426	25568470	chr1	164759824	164768156	chr16	56903620	56908992	chr1	113201095	113204290	chr22	42904407	42923407	chr1	153823723	153825199	chr7	151154875	151160186	chr1	110237750	110248066
chr13	25606997	25619167	chr1	165580132	165584970	chr16	57618532	57626508	chr1	113206965	113210685	chr22	43779788	43790725	chr1	153838853	153847941	chr7	151167711	151169837	chr1	110248067	110250994
chr13	26753097	26760276	chr1	165606807	165610954	chr16	57750485	57761226	chr1	113272192	113273370	chr22	44386665	44389094	chr1	153862236	153866557	chr7	151320915	151330964	chr1	110293095	110305445
chr13	27504164	27510197	chr1	165630889	165636899	chr16	57789954	57792172	chr1	113448895	113456853	chr22	44463767	44477204	chr1	153904054	153912425	chr7	157062757	157068596	chr1	110308232	110308803
chr13	27545961	27551933	chr1	165636900	165640810	chr16	58023259	58031454	chr1	113518869	113526023	chr22	44477205	44479162	chr1	153912426	153917400	chr8	1263306	1273443	chr1	110328476	110333010
chr13	27551934	27571315	chr1	165640811	165648607	chr16	58050945	58053147	chr1	113541450	113542926	chr22	46039210	46049162	chr1	153935289	153936970	chr8	6433728	6435863	chr1	110429630	110430923
chr13	27938970	27949304	chr1	165664262	165667630	chr16	58061567	58068032	chr1	113570273	113573302	chr22	50096967	50123220	chr1	153950378	153953774	chr8	6688538	6692225	chr1	110454788	110458708
chr13	28371420	28383263	chr1	165690678	165703519	chr16	58131111	58134255	chr1	113636651	113639934	chr3	8662815	8666431	chr1	153980740	153994654	chr8	6882502	6885958	chr1	110458709	110464934
chr13	28396496	28400693	chr1	165715616	165724955	chr16	58155583	58157730	chr1	114243079	114249752	chr3	9100783	9114658	chr1	154093681	154099170	chr8	8795611	8808794	chr1	110489063	110491082
chr13	28526383	28528436	chr1	165897034	165909324	chr16	63318106	63324484	chr1	114328209	114331151	chr3	9389457	9400694	chr1	154143422	154148156	chr8	11268220	11272708	chr1	110500615	110501086
chr13	28528437	28536849	chr1	166286369	166291559	chr16	66677399	66686299	chr1	114426773	114429197	chr3	9540095	9551696	chr1	154152950	154163712	chr8	11813762	11818631	chr1	110501087	110508851
chr13	29200607	29211954	chr1	166426470	166435993	chr16	66692364	66695131	chr1	114476152	114489296	chr3	11680480	11687573	chr1	154250683	154258112	chr8	20232564	20236609	chr1	110508852	110514734
chr13	29934803	29941500	chr1	166435994	166443818	chr16	66928103	66932709	chr1	114805386	114812631	chr3	16644322	16651818	chr1	154317182	154319956	chr8	20236656	20238440	chr1	110514735	110521275
chr13	29951828	29968887	chr1	166448798	166454210	chr16	67137706	67139922	chr1	114827595	114830614	chr3	23794494	23807577	chr1	154414768	154422152	chr8	22722079	22724367	chr1	110521276	110522208
chr13	30281040	30283077	chr1	166649937	166652675	chr16	67292599	67294692	chr1	114880894	114884173	chr3	27721881	27749361	chr1	154426786	154448458	chr8	22773775	22774330	chr1	110543234	110544431
chr13	30683402	30688338	chr1	166863982	166867861	chr16	67441472	67442468	chr1	114942170	114947711	chr3	32871913	32883290	chr1	154448459	154454068	chr8	23836760	23839302	chr1	110544432	110550201
chr13	31803138	31809506	chr1	166867862	166871869	chr16	67958741	67962055	chr1	115043929	115047905	chr3	33182350	33187715	chr1	154454069	154456631	chr8	25367419	25371898	chr1	110550202	110551938
chr13	37415784	37423401	chr1	166888388	166895842	chr16	68781389	68793726	chr1	115171631	115185136	chr3	38006710	38010237	chr1	154456632	154466658	chr8	26171324	26184955	chr1	110563271	110565841
chr13	39620945	39627745	chr1	166906089	166910675	chr16	69018821	69026655	chr1	115482355	115490073	chr3	39324152	39333506	chr1	154556443	154558916	chr8	26433842	26437745	chr1	110565842	110566678
chr13	40628227	40654439	chr1	166915755	166918842	chr16	69431120	69438242	chr1	115610959	115614618	chr3	39333507	39335101	chr1	154654693	154658476	chr8	27060433	27065948	chr1	110583994	110585293
chr13	45617214	45630040	chr1	166990510	166997987	chr16	70301091	70305114	chr1	115701029	115701537	chr3	45078844	45083755	chr1	154677026	154702401	chr8	27721479	27727396	chr1	110597117	110599259
chr13	46153828	46160112	chr1	167098103	167106789	chr16	70921497	70929566	chr1	115808102	115814651	chr3	45712697	45726348	chr1	154707524	154709019	chr8	28447058	28455013	chr1	110785133	110788383
chr13	46299326	46307694	chr1	167318470	167332396	chr16	70970334	70976556	chr1	116028126	116033059	chr3	46883212	46890373	chr1	154714609	154717915	chr8	29945287	29946351	chr1	110847165	110849908
chr13	49072005	49085654	chr1	167414030	167419305	chr16	70983772	70993713	chr1	116185505	116190053	chr3	47455568	47470696	chr1	154721072	154722691	chr8	30296004	30303061	chr1	110853035	110858959
chr13	49812502	49822033	chr1	167419405	167431408	chr16	70996447	71004609	chr1	116288221	116294570	chr3	47860792	47866724	chr1	154740806	154742039	chr8	30667583	30671230	chr1	110871717	110877270
chr13	50121398	50134503	chr1	167459471	167461781	chr16	71035162	71043338	chr1	116314589	116315643	chr3	47867764	47881817	chr1	154742040	154747615	chr8	36955374	36958375	chr1	111011453	111015781
chr13	50471900	50483167	chr1	167464880	167468877	chr16	71343736	71347445	chr1	116341839	116345157	chr3	48236167	48249617	chr1	154785775	154796614	chr8	37769571	37777187	chr1	111019135	111020966
chr13	50543764	50551743	chr1	167495649	167499485	chr16	71444661	71446826	chr1	116357848	116364633	chr3	49570289	49586287	chr1	154852021	154853725	chr8	38353162	38378118	chr1	111042781	111048915
chr13	50568754	50573149	chr1	167525164	167528552	chr16	71676916	71679897	chr1	116493013	116498241	chr3	49704058	49709183	chr1	154867002	154883466	chr8	42323614	42329963	chr1	111159673	111162471
chr13	51860707	51864203	chr1	167537719	167551723	chr16	72229637	72231149	chr1	116649651	116653134	chr3	49875795	49893052	chr1	154883467	154885656	chr8	48731722	48735987	chr1	111162472	111169852
chr13	52335410	52347995	chr1	167676417	167680459	chr16	74758831	74764917	chr1	116665959	116673355	chr3	50151980	50168380	chr1	154930323	154931356	chr8	49082856	49086256	chr1	111313055	111315402
chr13	52384958	52395459	chr1	167757913	167762574	chr16	74851071	74853789	chr1	117026177	117026503	chr3	50268597	50278036	chr1	154948601	154951279	chr8	49170149	49173941	chr1	111329822	111330385
chr13	52487125	52490417	chr1	167806544	167812742	chr16	75232497	75235818	chr1	117039227	117040602	chr3	50288832	50298906	chr1	154997650	155003920	chr8	56225871	56229543	chr1	111648181	111652898
chr13	52490418	52501267	chr1	167870465	167876181	chr16	75504305	75506179	chr1	117096458	117103610	chr3	50651381	50655302	chr1	155047285	155058921	chr8	61571745	61576733	chr1	111729179	111731373
chr13	53720473	53726794	chr1	167943265	167950135	chr16	76671894	76680523	chr1	117104435	117109277	chr3	50655409	50666443	chr1	155070365	155077729	chr8	61935042	61937098	chr1	111741924	111742391
chr13	53768520	53785451	chr1	168452447	168454861	chr16	78001587	78008236	chr1	117120894	117127243	chr3	51668797	51673987	chr1	155087432	155095257	chr8	62008160	62012995	chr1	111751489	111755335
chr13	73631093	73637835	chr1	168553769	168568081	chr16	78393965	78399891	chr1	117239826	117241134	chr3	52029973	52047126	chr1	155179855	155181281	chr8	63916668	63922479	chr1	111757883	111760071
chr13	75790241	75800049	chr1	168636862	168644356	chr16	81727172	81736615	chr1	117266498	117269243	chr3	52249343	52257315	chr1	155283130	155287736	chr8	64299451	64303929	chr1	111762060	111763420
chr13	76450358	76455223	chr1	168651757	168654208	chr16	81920058	81925340	chr1	117269244	117272888	chr3	52272901	52277038	chr1	155287737	155290038	chr8	64303930	64307975	chr1	111961769	111962976
chr13	91661413	91670803	chr1	168683378	168689126	chr16	83618442	83622259	chr1	117286045	117287619	chr3	53105213	53113124	chr1	155365828	155373591	chr8	67343626	67354247	chr1	111976727	111979601
chr13	96126635	96131297	chr1	168773089	168784989	chr16	84099191	84103260	chr1	117544806	117546342	chr3	58512138	58521218	chr1	155491669	155495473	chr8	70984005	70987516	chr1	112004098	112007837
chr13	100347414	100356129	chr1	168799909	168805667	chr16	84769327	84772389	chr1	117550553	117553619	chr3	64426025	64431808	chr1	155495908	155507041	chr8	71059856	71061265	chr1	112018607	112019664
chr13	100610867	100615124	chr1	169069696	169070987	chr16	86050148	86055608	chr1	117577736	117578656	chr3	64473080	64481184	chr1	155569107	155577722	chr8	74837155	74848025	chr1	112022256	112031610
chr13	110761797	110775638	chr1	169566605	169571349	chr16	86549984	86552124	chr1	117578657	117583612	chr3	66868599	66872683	chr1	155582773	155594872	chr8	75000138	75001142	chr1	112083842	112084704
chr13	110870458	110879847	chr1	169732204	169738997	chr16	87268378	87273282	chr1	117594172	117600461	chr3	66872684	66877484	chr1	155610701	155615605	chr8	75763501	75766379	chr1	112205343	112207452
chr13	111297264	111301852	chr1	169891901	169896992	chr16	87491178	87497961	chr1	117616220	117617046	chr3	69101723	69107639	chr1	155615606	155620652	chr8	76394233	76395879	chr1	112232781	112234691
chr13	111467675	111474487	chr1	169896993	169898049	chr17	957193	959716	chr1	117658710	117662393	chr3	71258568	71265333	chr1	155620653	155622936	chr8	81152268	81153280	chr1	112236932	112239280
chr13	113097343	113108614	chr1	169915690	169927784	chr17	1025567	1029793	chr1	117666035	117667898	chr3	72344958	72351779	chr1	155622937	155624656	chr8	82632145	82634487	chr1	112239281	112241404
chr13	114047644	114052821	chr1	169938371	169946300	chr17	1808110	1813312	chr1	117806064	117811928	chr3	89327497	89336147	chr1	155626088	155627201	chr8	94504933	94509727	chr1	112303174	112303717
chr13	114985855	114993585	chr1	170132139	170143378	chr17	1965344	1970162	chr1	117815878	117819324	chr3	108583966	108591032	chr1	155628458	155630220	chr8	96305770	96310896	chr1	112330942	112333183
chr14	20998078	21008592	chr1	170179659	170184582	chr17	1991357	1998146	chr1	117912116	117914246	chr3	111435449	111437991	chr1	155633999	155649988	chr8	99958257	99963252	chr1	112340877	112345133
chr14	21074159	21076914	chr1	170335564	170344968	chr17	1998147	1999337	chr1	117935513	117938676	chr3	113339475	113344728	chr1	155696722	155710962	chr8	101270256	101275257	chr1	112391364	112398210
chr14	21154237	21168184	chr1	170514463	170525087	chr17	2770581	2775687	chr1	117999670	118003917	chr3	119178890	119183061	chr1	155746783	155756016	chr8	101520340	101522842	chr1	112403476	112410318
chr14	21340429	21341944	chr1	170667318	170675929	chr17	2945018	2948296	chr1	118053688	118067182	chr3	120222908	120230751	chr1	155756017	155771127	chr8	103585546	103596811	chr1	112438539	112441122
chr14	21424826	21439539	chr1	170764283	170776524	chr17	3348984	3353600	chr1	118067782	118071796	chr3	122371778	122380462	chr1	155912811	155915842	chr8	104011622	104013292	chr1	112466107	112467137
chr14	21548861	21564363	chr1	170830984	170836159	chr17	3947089	3953992	chr1	118293769	118296800	chr3	122656088	122666987	chr1	155927870	155937867	chr8	104522319	104527712	chr1	112488591	112492398
chr14	21573176	21576503	chr1	171000868	171004608	chr17	4117322	4120087	chr1	118408027	118411393	chr3	123030582	123045787	chr1	155938022	155945235	chr8	105374166	105379358	chr1	112806482	112818901
chr14	22463989	22466961	chr1	171051210	171054088	chr17	5561798	5571098	chr1	118617813	118631866	chr3	124281345	124284947	chr1	155971080	155980444	chr8	110265170	110277242	chr1	112887844	112895278
chr14	22853970	22858542	chr1	171397458	171401417	chr17	5695181	5698690	chr1	118631867	118633157	chr3	127172787	127177031	chr1	156025679	156027628	chr8	119748564	119752886	chr1	112895632	112896290
chr14	23033233	23043212	chr1	171477915	171484059	chr17	5703204	5707257	chr1	118673000	118678436	chr3	128359155	128377804	chr1	156033681	156038289	chr8	122166487	122172850	chr1	112943865	112950344
chr14	23271662	23289231	chr1	171551467	171557037	chr17	6322053	6329693	chr1	118740434	118747851	chr3	129023390	129032895	chr1	156072479	156074940	chr8	123743579	123747798	chr1	112955883	112960158
chr14	23318455	23324861	chr1	171575343	171588459	chr17	7887892	7896231	chr1	118763503	118767424	chr3	129328914	129341847	chr1	156084307	156092861	chr8	124085001	124092020	chr1	113010340	113020215
chr14	23463739	23464435	chr1	171966305	171971115	chr17	8023145	8026266	chr1	118865110	118868076	chr3	131752306	131756206	chr1	156092862	156099593	chr8	124488908	124497658	chr1	113155922	113161258
chr14	23570050	23582329	chr1	172036726	172040759	chr17	8203572	8207417	chr1	119034524	119036449	chr3	133123902	133154073	chr1	156121316	156130502	chr8	125430831	125451223	chr1	113192277	113193520
chr14	23846844	23851667	chr1	172110637	172113776	chr17	8642771	8645438	chr1	119521686	119529347	chr3	133938498	133947989	chr1	156166496	156168151	chr8	125451224	125457501	chr1	113201095	113204290
chr14	23892271	23904747	chr1	172219115	172235626	chr17	10197607	10199601	chr1	119538392	119540235	chr3	137662958	137672463	chr1	156196773	156199023	chr8	127311272	127316042	chr1	113206965	113210685
chr14	23949657	23955092	chr1	172308296	172312348	chr17	10531760	10542423	chr1	119577345	119580309	chr3	138640604	138642426	chr1	156203684	156208304	chr8	130547079	130548285	chr1	113272192	113273370
chr14	23993103	24000252	chr1	172357067	172363769	chr17	10778153	10783607	chr1	119821704	119823168	chr3	138653271	138661379	chr1	156247816	156252138	chr8	132039942	132048635	chr1	113448895	113456853
chr14	24003664	24012609	chr1	172363770	172370377	chr17	10935317	10941041	chr1	119843227	119845419	chr3	141085030	141088577	chr1	156253715	156254556	chr8	134221843	134223231	chr1	113518869	113526023
chr14	24555650	24560762	chr1	172600178	172606366	chr17	11042198	11048380	chr1	119845420	119850743	chr3	141362964	141369176	chr1	156254557	156263259	chr8	134459790	134464638	chr1	113541450	113542926
chr14	24747213	24751054	chr1	172683834	172688982	chr17	14700585	14713169	chr1	119913278	119917958	chr3	141511887	141517068	chr1	156283988	156289646	chr8	141470441	141476764	chr1	113570273	113573302
chr14	24784218	24789269	chr1	172711542	172722180	chr17	15336001	15342072	chr1	119927568	119934970	chr3	143358074	143369419	chr1	156289699	156296925	chr8	143152782	143158687	chr1	113597134	113600148
chr14	24842924	24846997	chr1	172756090	172759257	chr17	15349376	15352046	chr1	120049809	120050565	chr3	145876746	145879866	chr1	156297031	156303490	chr9	762885	767526	chr1	113636651	113639934
chr14	24944310	24953689	chr1	173169140	173173295	chr17	15731883	15736423	chr1	120179589	120187205	chr3	148972599	148998665	chr1	156332262	156336817	chr9	6013929	6016538	chr1	114328209	114331151
chr14	32847694	32854453	chr1	173222037	173226925	chr17	16190264	16194315	chr1	120194236	120198228	chr3	149649498	149660205	chr1	156341593	156351977	chr9	19932265	19935914	chr1	114426773	114429197
chr14	36992049	36993816	chr1	173246880	173249800	chr17	16477473	16488463	chr1	120204301	120212094	chr3	150000841	150008017	chr1	156362870	156371400	chr9	21987556	21991196	chr1	114476152	114489296
chr14	36994943	37000390	chr1	173410167	173417607	chr17	17215215	17218730	chr1	120212095	120216541	chr3	150016286	150019965	chr1	156371401	156372160	chr9	27330721	27333607	chr1	114519705	114520684
chr14	37115438	37117621	chr1	173447979	173450325	chr17	17544222	17565177	chr1	120225601	120230446	chr3	158563339	158570295	chr1	156372161	156374270	chr9	33079210	33086777	chr1	114805386	114812631
chr14	37117622	37125741	chr1	173757483	173760964	chr17	17816609	17824617	chr1	120250692	120253649	chr3	159245384	159251322	chr1	156403614	156412387	chr9	35603914	35605052	chr1	114823082	114827594
chr14	50325214	50329748	chr1	173760965	173769774	chr17	18143300	18154250	chr1	120253650	120256874	chr3	171546889	171559720	chr1	156412388	156419275	chr9	35878089	35882703	chr1	114827595	114830614
chr14	50336906	50349748	chr1	173907214	173916298	chr17	19240831	19244546	chr1	120266449	120268081	chr3	171873029	171886360	chr1	156419276	156425601	chr9	36102010	36107988	chr1	114880894	114884173
chr14	51828751	51837466	chr1	174627918	174633139	chr17	19364764	19372405	chr1	120293008	120301820	chr3	177077587	177089934	chr1	156425602	156435006	chr9	38210438	38232156	chr1	114942170	114947711
chr14	52008015	52026757	chr1	174728836	174739802	chr17	19548337	19551272	chr1	120305327	120309393	chr3	180623833	180631848	chr1	156453608	156465120	chr9	71178096	71183082	chr1	115043929	115047905
chr14	55035469	55053134	chr1	174771281	174775919	chr17	19665755	19668042	chr1	120358653	120359517	chr3	182400667	182401758	chr1	156465219	156467804	chr9	71199016	71200456	chr1	115171631	115185136
chr14	55154382	55159406	chr1	174776663	174780685	chr17	19668043	19671395	chr1	120371127	120372716	chr3	183159319	183167689	chr1	156495038	156498076	chr9	84135961	84137959	chr1	115482355	115490073
chr14	55266925	55280948	chr1	175101113	175112454	chr17	19686821	19695194	chr1	120373232	120376289	chr3	184258860	184267524	chr1	156508519	156513004	chr9	86194796	86202910	chr1	115610959	115614618
chr14	55553775	55564162	chr1	175292737	175298528	chr17	20018085	20022540	chr1	120402217	120405081	chr3	185430721	185438364	chr1	156515060	156520968	chr9	86260411	86266949	chr1	115701029	115701537
chr14	56957971	56959407	chr1	175301434	175304094	chr17	20125132	20132622	chr1	120407665	120410944	chr3	188665396	188668603	chr1	156529146	156532170	chr9	89251578	89252864	chr1	115808102	115814651
chr14	57015462	57019559	chr1	175344034	175349167	chr17	21219471	21223742	chr1	120410945	120412447	chr3	193526770	193536390	chr1	156532171	156541839	chr9	89555781	89558414	chr1	116028126	116033059
chr14	57045715	57050615	chr1	175419838	175424159	chr17	26555705	26559023	chr1	120419248	120423843	chr3	193695548	193701243	chr1	156551561	156556115	chr9	90893870	90897873	chr1	116137006	116142257
chr14	57281845	57284532	chr1	175426221	175433176	chr17	26865922	26873484	chr1	120423844	120424629	chr3	194408301	194416531	chr1	156574543	156582370	chr9	94536457	94538301	chr1	116185505	116190053
chr14	57310268	57316487	chr1	177921749	177927700	chr17	27027863	27033622	chr1	120463433	120470861	chr3	195571133	195581851	chr1	156663877	156668089	chr9	95385150	95400603	chr1	116288221	116294570
chr14	57530784	57536783	chr1	177927701	177930411	chr17	27291749	27297248	chr1	120471019	120471502	chr3	196335963	196340397	chr1	156689494	156696067	chr9	100287833	100296531	chr1	116314589	116315643
chr14	58421800	58432852	chr1	177936455	177947735	chr17	27361544	27368161	chr1	120479284	120480472	chr3	196384111	196412153	chr1	156699450	156706213	chr9	100467923	100482127	chr1	116341839	116345157
chr14	65137602	65157906	chr1	178031760	178041803	chr17	27475124	27479525	chr1	120511480	120518973	chr3	197228062	197239648	chr1	156723107	156726189	chr9	101921518	101927041	chr1	116357848	116364633
chr14	65262829	65266927	chr1	178702168	178710112	chr17	27691746	27708996	chr1	120521310	120523468	chr4	1509088	1525111	chr1	156726190	156728678	chr9	104364352	104367095	chr1	116493013	116498241
chr14	65266928	65271165	chr1	178784577	178788675	chr17	29388604	29397233	chr1	120529299	120530415	chr4	4477370	4487961	chr1	156740951	156751245	chr9	108176305	108182836	chr1	116649651	116653134
chr14	65877412	65882320	chr1	178813498	178821166	chr17	31086128	31099509	chr1	120578250	120580209	chr4	5965102	5975108	chr1	156751297	156762736	chr9	111033955	111035778	chr1	116665959	116673355
chr14	67885242	67894482	chr1	178908616	178932648	chr17	32099022	32106461	chr1	120623069	120629847	chr4	6702303	6705940	chr1	156763312	156766290	chr9	112641924	112648056	chr1	117026177	117026503
chr14	67903062	67905943	chr1	178934067	178940067	chr17	32524705	32527452	chr1	120630696	120634470	chr4	6983004	6989253	chr1	156796436	156800278	chr9	114858170	114861148	chr1	117026504	117030804
chr14	67979556	67989120	chr1	178980081	178986269	chr17	32854745	32856654	chr1	120692777	120696957	chr4	8354105	8360136	chr1	156800279	156808352	chr9	117664325	117672363	chr1	117039227	117040602
chr14	68824597	68832278	chr1	178986270	178990333	chr17	32863988	32870829	chr1	121355174	121358061	chr4	8547040	8550573	chr1	156817627	156824835	chr9	119349860	119351970	chr1	117096458	117103610
chr14	69328576	69338609	chr1	179093396	179100006	chr17	32961696	32968580	chr1	144008808	144014967	chr4	15653283	15664192	chr1	156824836	156827630	chr9	119493184	119502253	chr1	117104435	117109277
chr14	69389396	69400860	chr1	179189958	179194613	chr17	33325240	33327262	chr1	144015234	144021398	chr4	15955343	15966022	chr1	156831114	156844435	chr9	123727336	123732759	chr1	117116258	117120893
chr14	70046840	70051641	chr1	179296183	179303224	chr17	33882004	33886312	chr1	144541765	144546464	chr4	24471061	24477730	chr1	156844436	156851031	chr9	124412172	124415730	chr1	117120894	117127243
chr14	70507873	70522240	chr1	179721597	179726350	chr17	34399130	34401360	chr1	144700429	144701608	chr4	24962345	24974606	chr1	156851032	156852480	chr9	125565495	125578650	chr1	117239826	117241134
chr14	72981572	72984142	chr1	179733518	179751602	chr17	35222543	35230729	chr1	144837273	144839146	chr4	40951719	40960394	chr1	156852481	156858186	chr9	126146686	126148077	chr1	117266498	117269243
chr14	74099592	74103598	chr1	179787723	179793306	chr17	35404950	35407743	chr1	144842653	144844638	chr4	44622469	44631867	chr1	156869032	156879400	chr9	129727286	129736487	chr1	117269244	117272888
chr14	74222469	74230121	chr1	180452974	180461493	chr17	35573233	35579533	chr1	144853137	144853447	chr4	47707667	47712329	chr1	156917223	156918443	chrX	10711630	10717705	chr1	117286045	117287619
chr14	74720176	74733877	chr1	180487013	180490788	chr17	36831631	36837162	chr1	144880978	144886706	chr4	54794253	54796965	chr1	156918444	156921392	chrX	13300946	13305632	chr1	117544806	117546342
chr14	75327763	75329759	chr1	180490789	180495541	chr17	37340613	37351307	chr1	144886707	144888103	chr4	69137587	69151075	chr1	156942362	156945334	chrX	46837810	46840656	chr1	117550553	117553619
chr14	75761417	75765009	chr1	180823391	180825612	chr17	38121066	38133977	chr1	144888104	144890604	chr4	75594717	75601389	chr1	156954995	156960384	chrX	47175687	47178151	chr1	117577736	117578656
chr14	75773038	75779297	chr1	180865209	180874954	chr17	38266735	38268854	chr1	144890605	144897948	chr4	76630673	76637437	chr1	156961809	156975415	chrX	56748758	56764760	chr1	117578657	117583612
chr14	75915222	75922767	chr1	180894467	180913411	chr17	38346391	38348593	chr1	144906786	144907916	chr4	77005540	77013319	chr1	157003835	157008959	chrX	56829442	56830656	chr1	117594172	117600461
chr14	75969548	75985681	chr1	180920740	180931251	chr17	38472354	38473746	chr1	144907917	144908729	chr4	83390921	83401515	chr1	157043651	157049127	chrX	72508244	72514114	chr1	117616220	117617046
chr14	76443237	76446365	chr1	180961485	180968718	chr17	38958394	38964185	chr1	144918370	144919188	chr4	88011423	88019315	chr1	157079214	157080045	chrX	85250547	85257738	chr1	117658710	117662393
chr14	76818056	76832059	chr1	181063303	181071500	chr17	39064987	39069047	chr1	144919189	144922226	chr4	99581432	99585871	chr1	157095254	157105898	chrX	106597854	106606939	chr1	117666035	117667898
chr14	76945132	76969551	chr1	181114963	181117577	chr17	40155515	40165733	chr1	144922227	144931729	chr4	103953064	103964972	chr1	157118815	157128381	chrX	117666295	117672046	chr1	117815878	117819324
chr14	77297292	77320640	chr1	181117651	181119884	chr17	40179226	40183432	chr1	144936267	144938609	chr4	119769254	119771393	chr1	157155668	157161312	chrX	128739202	128739611	chr1	117912116	117914246
chr14	77321965	77347034	chr1	181206769	181211549	chr17	40672073	40672993	chr1	144938610	144939282	chr4	129482959	129497031	chr1	157418454	157425251	chrX	128739612	128745207	chr1	117935513	117938676
chr14	77368345	77389624	chr1	181449902	181453295	chr17	41410950	41425892	chr1	144939283	144941764	chr4	139579899	139585876	chr1	157892878	157899015	chrX	129192893	129197488	chr1	117999670	118003917
chr14	77409093	77418393	chr1	181744874	181751992	chr17	41597734	41602559	chr1	144945046	144950601	chr4	139782698	139792405	chr1	157914161	157920562	chrX	130959562	130963018	chr1	118053688	118067182
chr14	77422078	77448185	chr1	182005543	182022245	chr17	41843686	41846793	chr1	144985198	144990021	chr4	140017777	140023079	chr1	157978972	157985439	chrX	135325316	135335729	chr1	118067782	118071796
chr14	77517908	77525270	chr1	182054728	182056547	chr17	41920571	41923874	chr1	144990022	144993387	chr4	140076279	140085836	chr1	158066220	158067876				chr1	118077285	118082739
chr14	77597840	77600956	chr1	182056548	182058017	chr17	42058364	42065851	chr1	144993388	144995450	chr4	140676036	140691507	chr1	158108696	158116621				chr1	118293769	118296800
chr14	77742234	77750350	chr1	182058471	182061741	chr17	42279271	42281770	chr1	144995451	144996455	chr4	140735714	140747266	chr1	158116622	158119069				chr1	118408027	118411393
chr14	80008979	80012150	chr1	182094183	182097755	chr17	42283502	42284214	chr1	144996456	144999083	chr4	141168732	141175388	chr1	158160924	158166121				chr1	118617813	118631866
chr14	80522652	80534708	chr1	182115387	182118473	chr17	42589738	42606205	chr1	144999084	145000514	chr4	142052736	142057939	chr1	158166122	158178388				chr1	118631867	118633157
chr14	81916238	81921831	chr1	182141852	182147974	chr17	42608406	42611324	chr1	145000515	145001022	chr4	146525449	146533444	chr1	158663050	158666931				chr1	118673000	118678436
chr14	90241902	90247687	chr1	182394282	182407179	chr17	42657642	42660400	chr1	145001023	145003520	chr4	152245463	152266576	chr1	158940905	158953275				chr1	118740434	118747851
chr14	90431938	90446117	chr1	182926522	182929931	chr17	42705620	42709444	chr1	145003521	145006592	chr4	152266577	152287704	chr1	158977164	158982949				chr1	118763503	118767424
chr14	90974938	90979020	chr1	182976650	182982206	chr17	42849246	42855262	chr1	145006593	145020089	chr4	152920912	152927966	chr1	158985781	158988398				chr1	118865110	118868076
chr14	91163118	91165010	chr1	183179792	183187767	chr17	42939864	42956121	chr1	145020090	145021290	chr4	154096682	154108998	chr1	158995451	158999039				chr1	119034524	119036449
chr14	93178362	93202405	chr1	183201974	183209936	chr17	43034356	43041668	chr1	145021291	145023336	chr4	165789067	165804171	chr1	158999040	159000614				chr1	119521686	119529347
chr14	93498816	93503816	chr1	183256425	183260980	chr17	43459414	43465628	chr1	145023337	145025985	chr4	166299194	166306842	chr1	159070483	159075085				chr1	119538392	119540235
chr14	93604719	93609293	chr1	183429768	183435040	chr17	43741164	43748204	chr1	145025986	145035496	chr4	184013017	184018485	chr1	159099800	159104226				chr1	119577345	119580309
chr14	93800440	93804183	chr1	183447333	183450924	chr17	43966159	43969751	chr1	145035497	145037617	chr4	184026381	184035413	chr1	159145201	159148618				chr1	119821704	119823168
chr14	95205155	95223133	chr1	183510866	183517838	chr17	44079474	44091067	chr1	145038225	145038613	chr4	185018068	185025518	chr1	159152727	159167326				chr1	119827974	119834098
chr14	95795557	95804872	chr1	183875419	183882742	chr17	45077921	45082527	chr1	145038614	145040559	chr4	185395827	185403219	chr1	159187033	159190352				chr1	119843227	119845419
chr14	95879738	95883299	chr1	183908338	183913224	chr17	45775250	45781562	chr1	145040560	145043288	chr5	1164905	1170227	chr1	159334344	159344528				chr1	119845420	119850743
chr14	96020720	96029083	chr1	183997130	184001663	chr17	46024514	46029316	chr1	145043289	145043514	chr5	7014809	7020295	chr1	159549759	159556066				chr1	119913278	119917958
chr14	96156274	96160079	chr1	184078672	184093922	chr17	46083736	46090951	chr1	145043515	145045900	chr5	7809936	7820317	chr1	159618228	159623584				chr1	119927568	119934970
chr14	96522305	96533695	chr1	184162467	184168680	chr17	46094139	46103073	chr1	145045901	145049684	chr5	10278952	10290859	chr1	159719249	159726595				chr1	120049809	120050565
chr14	97048616	97056643	chr1	184233124	184236604	chr17	46103074	46107887	chr1	145051577	145057442	chr5	10691165	10702731	chr1	159743713	159746525				chr1	120088642	120094152
chr14	97196283	97211478	chr1	184454940	184461643	chr17	46210910	46213416	chr1	145062796	145065046	chr5	14728216	14730040	chr1	159755636	159763178				chr1	120179589	120187205
chr14	99854932	99863332	chr1	184605842	184612808	chr17	46284469	46293501	chr1	145065047	145065968	chr5	15486605	15494503	chr1	159872099	159877949				chr1	120194236	120198228
chr14	99968193	99971629	chr1	184651336	184655518	chr17	46304033	46306555	chr1	145065969	145072647	chr5	32067981	32095485	chr1	159877950	159891381				chr1	120204301	120212094
chr14	100028827	100056434	chr1	184725586	184734040	chr17	46338125	46341885	chr1	145072648	145074316	chr5	34511260	34523008	chr1	159897814	159900471				chr1	120212095	120216541
chr14	100121052	100126591	chr1	184760580	184772566	chr17	46693112	46696334	chr1	145077349	145079961	chr5	38099648	38107695	chr1	159979701	159990070				chr1	120225601	120230446
chr14	100263886	100274730	chr1	184792118	184797726	chr17	46891161	46892928	chr1	145079962	145088912	chr5	38192800	38205157	chr1	159990071	159999852				chr1	120250692	120253649
chr14	100396981	100405289	chr1	185056955	185060460	chr17	47106629	47110450	chr1	145088913	145090034	chr5	39941009	39953902	chr1	160010635	160012119				chr1	120253650	120256874
chr14	100658929	100671169	chr1	185229201	185240080	chr17	47466056	47474863	chr1	145090035	145092709	chr5	40834167	40835352	chr1	160015792	160024723				chr1	120266449	120268081
chr14	100883446	100887813	chr1	185249739	185260941	chr17	47515483	47517005	chr1	145092710	145095230	chr5	43101619	43107346	chr1	160032915	160036594				chr1	120293008	120301820
chr14	101129349	101134656	chr1	185276634	185284680	chr17	47638763	47650837	chr1	145095231	145097411	chr5	50262696	50266729	chr1	160045696	160046111				chr1	120305327	120309393
chr14	101372302	101374154	chr1	185297459	185306327	chr17	48053206	48056993	chr1	145097412	145107185	chr5	50755564	50761694	chr1	160057014	160065148				chr1	120358653	120359517
chr14	101685926	101697595	chr1	185311845	185324622	chr17	48075188	48076147	chr1	145107186	145115010	chr5	56433516	56447830	chr1	160095303	160097105				chr1	120371127	120372716
chr14	101698749	101702260	chr1	185338854	185343840	chr17	48410900	48414592	chr1	145115011	145116060	chr5	60920847	60923777	chr1	160097106	160100295				chr1	120373232	120376289
chr14	102041105	102055772	chr1	185531888	185534551	chr17	48883871	48888811	chr1	145116061	145118548	chr5	68224071	68229186	chr1	160108027	160112249				chr1	120402217	120405081
chr14	102094155	102097335	chr1	185534552	185536087	chr17	48940252	48941319	chr1	145392073	145396078	chr5	68336669	68341688	chr1	160165897	160168646				chr1	120407665	120410944
chr14	102129305	102140098	chr1	185614358	185616901	chr17	53921857	53925681	chr1	145396079	145401064	chr5	68788968	68792946	chr1	160168647	160172247				chr1	120410945	120412447
chr14	102510128	102524254	chr1	185694390	185699170	chr17	55197585	55199582	chr1	145401253	145410651	chr5	71458357	71465984	chr1	160175766	160177502				chr1	120419248	120423843
chr14	102670948	102679620	chr1	185875130	185884860	chr17	55934945	55937306	chr1	145413460	145426145	chr5	72593245	72600430	chr1	160177503	160181582				chr1	120423844	120424629
chr14	102968101	102974666	chr1	186038071	186044600	chr17	55976235	55985140	chr1	145426146	145427516	chr5	72738898	72750495	chr1	160181583	160185522				chr1	120463433	120470861
chr14	103233814	103239903	chr1	186136652	186142886	chr17	60768478	60771220	chr1	145441090	145441555	chr5	74346515	74353720	chr1	160210986	160214786				chr1	120471019	120471502
chr14	103557107	103562371	chr1	186176686	186196163	chr17	60828368	60836538	chr1	145448531	145451472	chr5	81135948	81153212	chr1	160214787	160222349				chr1	120479284	120480472
chr14	103562385	103584194	chr1	186917051	186926495	chr17	61065850	61076014	chr1	145479785	145482845	chr5	81515050	81522392	chr1	160236844	160246752				chr1	120502852	120511479
chr14	103742143	103750052	chr1	189743670	189746757	chr17	61178294	61181110	chr1	145516283	145518649	chr5	81641388	81650370	chr1	160246753	160250238				chr1	120511480	120518973
chr14	104372763	104379029	chr1	189791941	189796267	chr17	61688858	61697796	chr1	145518650	145520503	chr5	82642421	82651248	chr1	160282735	160286601				chr1	120521310	120523468
chr14	104612262	104625291	chr1	189915658	189924088	chr17	61785916	61788494	chr1	145551234	145552215	chr5	87964908	87971923	chr1	160286602	160289430				chr1	120529299	120530415
chr14	104632963	104638532	chr1	189949246	189953336	chr17	62021146	62027959	chr1	145552216	145555797	chr5	87980659	87986220	chr1	160295159	160298077				chr1	120578250	120580209
chr14	104638533	104656662	chr1	192209394	192218025	chr17	62027960	62029977	chr1	145593205	145596842	chr5	89456582	89464481	chr1	160460923	160472103				chr1	120623069	120629847
chr14	104758835	104764222	chr1	192498922	192508922	chr17	62105782	62116310	chr1	145602803	145606187	chr5	90394309	90405465	chr1	160522336	160529171				chr1	120630696	120634470
chr14	104831790	104841138	chr1	192669963	192679315	chr17	62289747	62295063	chr1	145678528	145684245	chr5	92942872	92952123	chr1	160536625	160543916				chr1	120692777	120696957
chr14	104973083	104986723	chr1	192763064	192774792	chr17	62493646	62495216	chr1	145695048	145697147	chr5	95166971	95174927	chr1	160630256	160635193				chr1	121355174	121358061
chr14	105027037	105039653	chr1	192961468	192964314	chr17	64668280	64670164	chr1	146734035	146740494	chr5	109173302	109176218	chr1	160636133	160643024				chr1	144008808	144014967
chr14	105174366	105178816	chr1	196024925	196044371	chr17	64731843	64736682	chr1	146745029	146749377	chr5	111092469	111094634	chr1	160648364	160649404				chr1	144015234	144021398
chr14	105335937	105347867	chr1	197318630	197333064	chr17	65592358	65602219	chr1	146807886	146812033	chr5	123798783	123804610	chr1	160654441	160655155				chr1	144535075	144537940
chr14	105606664	105630618	chr1	197787121	197791492	chr17	70721413	70723239	chr1	146863954	146866309	chr5	131722316	131724749	chr1	160655517	160659552				chr1	144541765	144546464
chr14	105653552	105665433	chr1	199584724	199589911	chr17	71352226	71356977	chr1	146889091	146890956	chr5	131754942	131758775	chr1	160673970	160679238				chr1	144700429	144701608
chr14	105814065	105821419	chr1	199930300	199936533	chr17	71574980	71584206	chr1	146920540	146923928	chr5	131826956	131831147	chr1	160771335	160775981				chr1	144837273	144839146
chr14	105829585	105843909	chr1	200132469	200138980	chr17	71946869	71951019	chr1	146931039	146938797	chr5	131831148	131844706	chr1	160776810	160781240				chr1	144842653	144844638
chr14	105912102	105918524	chr1	200312912	200321319	chr17	72194742	72196018	chr1	146973338	146977118	chr5	132153371	132156355	chr1	160821374	160830604				chr1	144853137	144853447
chr15	20557211	20568363	chr1	200580342	200583419	chr17	72296975	72298777	chr1	146977119	146982141	chr5	133839302	133845798	chr1	160857764	160863094				chr1	144880978	144886706
chr15	22967835	22977155	chr1	200605169	200629429	chr17	72382010	72388490	chr1	146982142	146983806	chr5	133972533	134003466	chr1	160900399	160901626				chr1	144886707	144888103
chr15	23059708	23064760	chr1	200675665	200684327	chr17	72449504	72457551	chr1	146984019	146984391	chr5	134878917	134888032	chr1	160901627	160909903				chr1	144888104	144890604
chr15	25087739	25098181	chr1	200888433	200890678	chr17	72486681	72492991	chr1	146987900	146992722	chr5	137775008	137793644	chr1	160911354	160915673				chr1	144890605	144897948
chr15	26535128	26541011	chr1	200926296	200932303	chr17	72787621	72789086	chr1	147007522	147010907	chr5	137992966	137999189	chr1	160915674	160921493				chr1	144906786	144907916
chr15	27603440	27604950	chr1	200937596	200939802	chr17	73318746	73319425	chr1	147052032	147053648	chr5	138931692	138942989	chr1	160946245	160953723				chr1	144907917	144908729
chr15	29142910	29149319	chr1	200949825	200956926	chr17	73743031	73746010	chr1	147053649	147060924	chr5	139013986	139022535	chr1	160959776	160971479				chr1	144918370	144919188
chr15	29378791	29386902	chr1	200978736	200988012	chr17	74178155	74184091	chr1	147060925	147064196	chr5	139030278	139057094	chr1	160981719	160988835				chr1	144919189	144922226
chr15	29410417	29420984	chr1	201040067	201045232	chr17	74469552	74471470	chr1	147067842	147078725	chr5	139536101	139541995	chr1	160988836	161000329				chr1	144922227	144931729
chr15	29655745	29661522	chr1	201065778	201069897	chr17	76703630	76705146	chr1	147078726	147083866	chr5	140417501	140421335	chr1	161012086	161014903				chr1	144936267	144938609
chr15	29741330	29746139	chr1	201095586	201106514	chr17	77941757	77949296	chr1	147143120	147145982	chr5	140461477	140465468	chr1	161016315	161025066				chr1	144938610	144939282
chr15	29904143	29908687	chr1	201303313	201311493	chr17	78088322	78100824	chr1	147184892	147191154	chr5	140872944	140891563	chr1	161179182	161181136				chr1	144939283	144941764
chr15	29949632	29962616	chr1	201459538	201464047	chr17	78930355	78934114	chr1	147221734	147224533	chr5	140942567	140948718	chr1	161229598	161242550				chr1	144945046	144950601
chr15	30029395	30035999	chr1	201487750	201494373	chr17	79375301	79381224	chr1	147237218	147238767	chr5	141052150	141061195	chr1	161291824	161305308				chr1	144985198	144990021
chr15	31487128	31494794	chr1	201503015	201505430	chr18	619506	624232	chr1	147324302	147327763	chr5	141204184	141209405	chr1	161305309	161315147				chr1	144990022	144993387
chr15	31507216	31510146	chr1	201505431	201510556	chr18	3279429	3284281	chr1	147343603	147345078	chr5	146938132	146942254	chr1	161318858	161322033				chr1	144995451	144996455
chr15	31652297	31659020	chr1	201512012	201513798	chr18	5051243	5058632	chr1	147356759	147357248	chr5	148821322	148830592	chr1	161322034	161326968				chr1	144996456	144999083
chr15	31772180	31783036	chr1	201524671	201527240	chr18	6473573	6484273	chr1	147370596	147372744	chr5	149018057	149022451	chr1	161344897	161352623				chr1	144999084	145000514
chr15	32943578	32948713	chr1	201533810	201535840	chr18	6515260	6526051	chr1	147372794	147374662	chr5	149201881	149208142	chr1	161362942	161364874				chr1	145000515	145001022
chr15	32953085	32955812	chr1	201535841	201539724	chr18	8361271	8362681	chr1	147381417	147382975	chr5	149938604	149954275	chr1	161497365	161502569				chr1	145001023	145003520
chr15	33286625	33305286	chr1	201556363	201563254	chr18	8696648	8698537	chr1	147706752	147712341	chr5	150976593	150983508	chr1	161705357	161706688				chr1	145003521	145006592
chr15	33990396	34001549	chr1	201616239	201619319	chr18	8980070	8983298	chr1	147727474	147731535	chr5	151031801	151033856	chr1	161741084	161754719				chr1	145006593	145020089
chr15	37169368	37180343	chr1	201716936	201721063	chr18	8988199	8993900	chr1	149652425	149653951	chr5	154072050	154076077	chr1	161820613	161828396				chr1	145020090	145021290
chr15	39109690	39120732	chr1	201748266	201751336	chr18	11653952	11656198	chr1	149862570	149865648	chr5	157155288	157173345	chr1	161895170	161904275				chr1	145021291	145023336
chr15	40092523	40094881	chr1	201788035	201790809	chr18	11731494	11734127	chr1	149865679	149867247	chr5	158532581	158538800	chr1	161965016	161970629				chr1	145023337	145025985
chr15	40321610	40324702	chr1	201806702	201813907	chr18	12722566	12730487	chr1	149894446	149898259	chr5	159461696	159472133	chr1	161973348	161978584				chr1	145025986	145035496
chr15	40340495	40352477	chr1	201828485	201835588	chr18	12885362	12890666	chr1	149929308	149931656	chr5	159593674	159603242	chr1	162003263	162008164				chr1	145035497	145037617
chr15	40396693	40399327	chr1	201838789	201849568	chr18	13557706	13560706	chr1	149931657	149934281	chr5	167736640	167749049	chr1	162008165	162011603				chr1	145038225	145038613
chr15	40562236	40566824	chr1	201849569	201852704	chr18	13797060	13807858	chr1	149934282	149934814	chr5	170052725	170066075	chr1	162206240	162210935				chr1	145043289	145043514
chr15	40613637	40617682	chr1	201869741	201881361	chr18	18770762	18774349	chr1	149934837	149936230	chr5	171055021	171064475	chr1	162236451	162245771				chr1	145043515	145045900
chr15	40652550	40672077	chr1	201883619	201886716	chr18	19761110	19765332	chr1	149938701	149951181	chr5	171084342	171102225	chr1	162469627	162473815				chr1	145045901	145049684
chr15	40712882	40715495	chr1	201925201	201944566	chr18	20506694	20510506	chr1	149955429	149958497	chr5	171888604	171892808	chr1	162818273	162824754				chr1	145051577	145057442
chr15	40810279	40817926	chr1	201958493	201965363	chr18	20774245	20787556	chr1	149959602	149962155	chr5	171899570	171910101	chr1	162830676	162832035				chr1	145062796	145065046
chr15	40822806	40840638	chr1	201994438	202004447	chr18	20951004	20960441	chr1	149967912	149968888	chr5	172998846	173005681	chr1	162966331	162973363				chr1	145065047	145065968
chr15	40857672	40859670	chr1	202052428	202063417	chr18	21215990	21225887	chr1	149968889	149973532	chr5	173751624	173757919	chr1	163272163	163275353				chr1	145065969	145072647
chr15	41198091	41200362	chr1	202063418	202073231	chr18	21498489	21502089	chr1	149973533	149975331	chr5	174956562	174966283	chr1	163307332	163313643				chr1	145072648	145074316
chr15	41204399	41215396	chr1	202186002	202198741	chr18	25175795	25181130	chr1	149975332	149975922	chr5	176023381	176030021	chr1	163366789	163369834				chr1	145077349	145079961
chr15	41231608	41240695	chr1	202293162	202307237	chr18	25185352	25194452	chr1	149980378	149981981	chr5	176258149	176284227	chr1	163379254	163380187				chr1	145079962	145088912
chr15	41314570	41317314	chr1	202689554	202694580	chr18	29131912	29134308	chr1	149999915	150003636	chr5	176431834	176446984	chr1	163403429	163410264				chr1	145088913	145090034
chr15	41789510	41799418	chr1	202999245	203003555	chr18	29190808	29193067	chr1	150003637	150006506	chr5	176458769	176464674	chr1	163515148	163527581				chr1	145097412	145107185
chr15	41854089	41857259	chr1	203010016	203015973	chr18	30810507	30811810	chr1	150006507	150009241	chr5	176548420	176555773	chr1	164025429	164049383				chr1	145115011	145116060
chr15	41894186	41912629	chr1	203072548	203077569	chr18	30811979	30814922	chr1	150009242	150015229	chr5	176874661	176885916	chr1	164149721	164159848				chr1	145116061	145118548
chr15	42103583	42105420	chr1	203191208	203196890	chr18	32808080	32811962	chr1	150015230	150021148	chr5	177568028	177576126	chr1	164308801	164313194				chr1	145392073	145396078
chr15	42281374	42286028	chr1	203243455	203250035	chr18	33357758	33369514	chr1	150021577	150023702	chr5	177662161	177673515	chr1	164537474	164543715				chr1	145401253	145410651
chr15	42371482	42383186	chr1	203250422	203260472	chr18	33528141	33530608	chr1	150034143	150036878	chr5	177706077	177710359	chr1	164543716	164550175				chr1	145413460	145426145
chr15	42416198	42431114	chr1	203313818	203319881	chr18	40175392	40181324	chr1	150036879	150038458	chr5	178688106	178701299	chr1	164739304	164743465				chr1	145426146	145427516
chr15	43560351	43574002	chr1	203429334	203434670	chr18	43854734	43862501	chr1	150040152	150040491	chr5	179123675	179132588	chr1	164759824	164768156				chr1	145441090	145441555
chr15	44585675	44591948	chr1	203478891	203482455	chr18	43949150	43951528	chr1	150045535	150055635	chr5	179242707	179252143	chr1	165580132	165584970				chr1	145448531	145451472
chr15	45406912	45416389	chr1	203626728	203637092	chr18	45122351	45123533	chr1	150056721	150058864	chr5	179508560	179512952	chr1	165606807	165610954				chr1	145479785	145482845
chr15	45427210	45438160	chr1	203637093	203643239	chr18	45297363	45299496	chr1	150058865	150064655	chr5	180257357	180261931	chr1	165630889	165636899				chr1	145518650	145520503
chr15	45458032	45472735	chr1	203658308	203670786	chr18	45756585	45758243	chr1	150069139	150078909	chr6	1617613	1622965	chr1	165636900	165640810				chr1	145528091	145538553
chr15	45515210	45527795	chr1	203689602	203695605	chr18	46229584	46241899	chr1	150078910	150082792	chr6	1892899	1895591	chr1	165640811	165648607				chr1	145551234	145552215
chr15	45748869	45760776	chr1	203717718	203720008	chr18	47034027	47037224	chr1	150093945	150098110	chr6	3256429	3269811	chr1	165690678	165703519				chr1	145552216	145555797
chr15	50295630	50300763	chr1	203750558	203759310	chr18	48655864	48662672	chr1	150100472	150104116	chr6	5211884	5217717	chr1	165715616	165724955				chr1	145584875	145586350
chr15	51165832	51170973	chr1	203804551	203805484	chr18	51969327	51971070	chr1	150113074	150113718	chr6	5628533	5641241	chr1	165873020	165892022				chr1	145593205	145596842
chr15	52371124	52375747	chr1	203842699	203844734	chr18	55111775	55115771	chr1	150130465	150131781	chr6	6753530	6759714	chr1	165897034	165909324				chr1	145602803	145606187
chr15	53094416	53100991	chr1	203844735	203850512	chr18	55796702	55804738	chr1	150145559	150149028	chr6	7260233	7264696	chr1	166286369	166291559				chr1	145678528	145684245
chr15	57032376	57039371	chr1	204068064	204073485	chr18	56163708	56164927	chr1	150149029	150151333	chr6	11220526	11231571	chr1	166426470	166435993				chr1	145695048	145697147
chr15	57649334	57657249	chr1	204105129	204107177	chr18	56206454	56211437	chr1	150151334	150160324	chr6	11649531	11652189	chr1	166435994	166443818				chr1	146734035	146740494
chr15	57786508	57796619	chr1	204126527	204129090	chr18	58081572	58085118	chr1	150185764	150186752	chr6	13405391	13408568	chr1	166448798	166454210				chr1	146745029	146749377
chr15	58028369	58035965	chr1	204303054	204312461	chr18	58341915	58344848	chr1	150186753	150192727	chr6	25486938	25491140	chr1	166649937	166652675				chr1	146807886	146812033
chr15	58042132	58056052	chr1	204344526	204349497	chr18	59304069	59306371	chr1	150235747	150237611	chr6	25987413	26001071	chr1	166863982	166867861				chr1	146863954	146866309
chr15	59450667	59458097	chr1	204355433	204363732	chr18	60650094	60651964	chr1	150237612	150238753	chr6	26310249	26325765	chr1	166867862	166871869				chr1	146889091	146890956
chr15	59699319	59708513	chr1	204472506	204485124	chr18	60682522	60683752	chr1	150268233	150273027	chr6	26552775	26563904	chr1	166888388	166895842				chr1	146920540	146923928
chr15	59812190	59829698	chr1	204514095	204528602	chr18	61513365	61521913	chr1	150273028	150274357	chr6	27477682	27486664	chr1	166906089	166910675				chr1	146931039	146938797
chr15	60282216	60290164	chr1	204543554	204551860	chr18	62868029	62881739	chr1	150297886	150304274	chr6	27527092	27537844	chr1	166915755	166918842				chr1	146982142	146983806
chr15	61910281	61917083	chr1	204774353	204775866	chr18	65377827	65380480	chr1	150304275	150309937	chr6	27655684	27661857	chr1	166990510	166997987				chr1	146984019	146984391
chr15	62126459	62130318	chr1	204911257	204923682	chr18	68100528	68106313	chr1	150309938	150313641	chr6	27972361	27978143	chr1	167026788	167029794				chr1	146987900	146992722
chr15	62595053	62604500	chr1	205083595	205090541	chr18	71853979	71864535	chr1	150316978	150335065	chr6	28065097	28073708	chr1	167089201	167098102				chr1	147007522	147010907
chr15	62667664	62685927	chr1	205213638	205219911	chr19	1542871	1548769	chr1	150350471	150354413	chr6	28097824	28105955	chr1	167098103	167106789				chr1	147052032	147053648
chr15	63065907	63076399	chr1	205342582	205350858	chr19	1834493	1843124	chr1	150413492	150416612	chr6	28178561	28188154	chr1	167318470	167332396				chr1	147053649	147060924
chr15	63138633	63145871	chr1	205352090	205358743	chr19	3243246	3250883	chr1	150421054	150430602	chr6	28216179	28220100	chr1	167414030	167419305				chr1	147060925	147064196
chr15	63337539	63353022	chr1	205417943	205422044	chr19	8388129	8391988	chr1	150430603	150435895	chr6	28801153	28810059	chr1	167419405	167431408				chr1	147067842	147078725
chr15	63897478	63905143	chr1	205433185	205445542	chr19	10497952	10503066	chr1	150452650	150458034	chr6	28914025	28921874	chr1	167459471	167461781				chr1	147078726	147083866
chr15	64354887	64361684	chr1	205611069	205619558	chr19	10623935	10626940	chr1	150471165	150471772	chr6	28975334	28989252	chr1	167464880	167468877				chr1	147093804	147102294
chr15	65016242	65023236	chr1	205630860	205637582	chr19	11004708	11007624	chr1	150544032	150545577	chr6	29758545	29766086	chr1	167489669	167495648				chr1	147143120	147145982
chr15	65023237	65035076	chr1	205667075	205670419	chr19	12605986	12606898	chr1	150560130	150566309	chr6	30027213	30029493	chr1	167495649	167499485				chr1	147184892	147191154
chr15	65035077	65050872	chr1	205684070	205692076	chr19	12630850	12636530	chr1	150603134	150605850	chr6	30795736	30825725	chr1	167507744	167519719				chr1	147221734	147224533
chr15	65094679	65111150	chr1	205698483	205700113	chr19	15432699	15437920	chr1	150610239	150614565	chr6	30835722	30843269	chr1	167525164	167528552				chr1	147237218	147238767
chr15	65118535	65128444	chr1	205763482	205768850	chr19	15737952	15742463	chr1	150614566	150617710	chr6	31272178	31281067	chr1	167537719	167551723				chr1	147324302	147327763
chr15	65188506	65202318	chr1	205768851	205775100	chr19	16880566	16884250	chr1	150619406	150622305	chr6	31506445	31509719	chr1	167650645	167659349				chr1	147343603	147345078
chr15	65692340	65699250	chr1	205775101	205778110	chr19	16884375	16902395	chr1	150633318	150634110	chr6	31830742	31836414	chr1	167676417	167680459				chr1	147356759	147357248
chr15	65929736	65934821	chr1	205783432	205789961	chr19	18619484	18620711	chr1	150634111	150637591	chr6	32850337	32871755	chr1	167757913	167762574				chr1	147364472	147365064
chr15	66152738	66158163	chr1	205795003	205804448	chr19	32627702	32636123	chr1	150639762	150645587	chr6	32939560	32941867	chr1	167794286	167806543				chr1	147365065	147368932
chr15	66204671	66214123	chr1	205889161	205892655	chr19	34194684	34196424	chr1	150656967	150660109	chr6	32947571	32952626	chr1	167806544	167812742				chr1	147370596	147372744
chr15	67192801	67196626	chr1	205892656	205895307	chr19	35581235	35587287	chr1	150680570	150683786	chr6	33287378	33291448	chr1	167870465	167876181				chr1	147372794	147374662
chr15	67235427	67244829	chr1	205895308	205903638	chr19	36039399	36041758	chr1	150741570	150744927	chr6	33737709	33746352	chr1	167943265	167950135				chr1	147381417	147382975
chr15	68149499	68164092	chr1	206240748	206245076	chr19	36616322	36624936	chr1	150744936	150749975	chr6	33934520	33944880	chr1	168452447	168454861				chr1	147706752	147712341
chr15	68959925	68967184	chr1	206245077	206248763	chr19	37458634	37468590	chr1	150758709	150760526	chr6	33988334	34004144	chr1	168553769	168568081				chr1	147727474	147731535
chr15	69350024	69354031	chr1	206248764	206257775	chr19	38479561	38487277	chr1	150789151	150793616	chr6	34094283	34100033	chr1	168636862	168644356				chr1	149652425	149653951
chr15	69685904	69693612	chr1	206262910	206271953	chr19	40660470	40663950	chr1	150809739	150816586	chr6	36726947	36732394	chr1	168651757	168654208				chr1	149862570	149865648
chr15	69761991	69774194	chr1	206271954	206285308	chr19	41167010	41170879	chr1	150859625	150863354	chr6	36993448	36998124	chr1	168683378	168689126				chr1	149865679	149867247
chr15	70636787	70652653	chr1	206292806	206296985	chr19	41677414	41681144	chr1	150866864	150870970	chr6	37018844	37032845	chr1	168773089	168784989				chr1	149894446	149898259
chr15	70775928	70785713	chr1	206302372	206304034	chr19	41937570	41944770	chr1	150902968	150905220	chr6	38104894	38111839	chr1	168799909	168805667				chr1	149929308	149931656
chr15	71732608	71742594	chr1	206590023	206598476	chr19	42395669	42403006	chr1	150905221	150907999	chr6	39151594	39189137	chr1	169069696	169070987				chr1	149931657	149934281
chr15	73610063	73626040	chr1	206698822	206705064	chr19	42535977	42542213	chr1	150908000	150912700	chr6	41327924	41344303	chr1	169566605	169571349				chr1	149934282	149934814
chr15	74241042	74249526	chr1	206707978	206715758	chr19	42593570	42598002	chr1	150913684	150921843	chr6	41387136	41400428	chr1	169732204	169738997				chr1	149934837	149936230
chr15	74323977	74332639	chr1	206761905	206770473	chr19	42681068	42689024	chr1	150935209	150936185	chr6	41562159	41571158	chr1	169891901	169896992				chr1	149938701	149951181
chr15	74532547	74535596	chr1	206908792	206919029	chr19	44200272	44206441	chr1	150976017	150977624	chr6	41647207	41661265	chr1	169896993	169898049				chr1	149955429	149958497
chr15	74582356	74591926	chr1	206941628	206945004	chr19	44226494	44232782	chr1	151006186	151013686	chr6	42097876	42104906	chr1	169915690	169927784				chr1	149959602	149962155
chr15	74591927	74597612	chr1	207226353	207229089	chr19	44245275	44250449	chr1	151022713	151029435	chr6	42129539	42138268	chr1	169938371	169946300				chr1	149967912	149968888
chr15	74597613	74602015	chr1	207278552	207284856	chr19	45081348	45090108	chr1	151069794	151072428	chr6	43223823	43230170	chr1	170132139	170143378				chr1	149968889	149973532
chr15	74602016	74605208	chr1	207495828	207500738	chr19	45519116	45524802	chr1	151072429	151074135	chr6	44035137	44041606	chr1	170179659	170184582				chr1	149973533	149975331
chr15	74665651	74671789	chr1	207564995	207568720	chr19	45979109	45981986	chr1	151121212	151122878	chr6	44041607	44048951	chr1	170335564	170344968				chr1	149975332	149975922
chr15	74671811	74682940	chr1	207581475	207587062	chr19	46071766	46075247	chr1	151124430	151127768	chr6	44200920	44205640	chr1	170514463	170525087				chr1	149980378	149981981
chr15	74731660	74734795	chr1	207826599	207832220	chr19	49310315	49313719	chr1	151129153	151134274	chr6	44205641	44209847	chr1	170638014	170652092				chr1	149999915	150003636
chr15	74910232	74917930	chr1	208155641	208165357	chr19	49471079	49476475	chr1	151143227	151145841	chr6	44248717	44255616	chr1	170667318	170675929				chr1	150003637	150006506
chr15	74923138	74924879	chr1	208200961	208206208	chr19	49701324	49702465	chr1	151154252	151155052	chr6	44622203	44625399	chr1	170764283	170776524				chr1	150006507	150009241
chr15	75190019	75196329	chr1	208206209	208209567	chr19	50510920	50512045	chr1	151171192	151178587	chr6	51816724	51826895	chr1	170830984	170836159				chr1	150009242	150015229
chr15	75233545	75246450	chr1	208226423	208235326	chr19	51038775	51042832	chr1	151199989	151203963	chr6	52928215	52933336	chr1	171000868	171004608				chr1	150015230	150021148
chr15	75320775	75329680	chr1	208250774	208253850	chr19	51976140	51977820	chr1	151203964	151215308	chr6	73844055	73852949	chr1	171051210	171054088				chr1	150021577	150023702
chr15	75466057	75483462	chr1	208284727	208293722	chr19	55392039	55396737	chr1	151215309	151216355	chr6	74160391	74184824	chr1	171397458	171401417				chr1	150034143	150036878
chr15	75597137	75605781	chr1	208323300	208330228	chr19	56116188	56118435	chr1	151216356	151218819	chr6	74281647	74290566	chr1	171477915	171484059				chr1	150036879	150038458
chr15	75652755	75660770	chr1	208345931	208352257	chr19	56763791	56766586	chr1	151234037	151239921	chr6	74440409	74458802	chr1	171551467	171557037				chr1	150040152	150040491
chr15	77303445	77321784	chr1	208516267	208522102	chr19	57607189	57614632	chr1	151283077	151288775	chr6	87862960	87866151	chr1	171575343	171588459				chr1	150045535	150055635
chr15	77396810	77401284	chr1	209680241	209684457	chr2	3307547	3314976	chr1	151289151	151293152	chr6	89790600	89792230	chr1	171966305	171971115				chr1	150056721	150058864
chr15	77780015	77789778	chr1	209885562	209896980	chr2	3691986	3700007	chr1	151293153	151295325	chr6	90083836	90086214	chr1	172036726	172040759				chr1	150058865	150064655
chr15	77831534	77835646	chr1	210010573	210013397	chr2	7255054	7259774	chr1	151295326	151297772	chr6	91185524	91191111	chr1	172110637	172113776				chr1	150069139	150078909
chr15	77840213	77856403	chr1	210500758	210506254	chr2	7342434	7345828	chr1	151304771	151308765	chr6	98964793	98976097	chr1	172219115	172235626				chr1	150078910	150082792
chr15	77936102	77949462	chr1	210582098	210589331	chr2	8824849	8828142	chr1	151322693	151324691	chr6	99230736	99238032	chr1	172308296	172312348				chr1	150093945	150098110
chr15	78279811	78299755	chr1	210753478	210757183	chr2	8828344	8833965	chr1	151350266	151352392	chr6	99662646	99674306	chr1	172357067	172363769				chr1	150100472	150104116
chr15	78488049	78494869	chr1	210802747	210816308	chr2	9472443	9474653	chr1	151352393	151353562	chr6	105922345	105935249	chr1	172363770	172370377				chr1	150113074	150113718
chr15	78603821	78610508	chr1	211421289	211431239	chr2	10405741	10413809	chr1	151381231	151382405	chr6	106588159	106594622	chr1	172600178	172606366				chr1	150130465	150131781
chr15	78711521	78721598	chr1	211842343	211846186	chr2	10970209	10977221	chr1	151382406	151385077	chr6	106891929	106894665	chr1	172683834	172688982				chr1	150145559	150149028
chr15	79029004	79040750	chr1	212027665	212035656	chr2	11558266	11566377	chr1	151397449	151399238	chr6	108036748	108041104	chr1	172711542	172722180				chr1	150149029	150151333
chr15	79164738	79172722	chr1	212275251	212289231	chr2	13143875	13151356	chr1	151426874	151427824	chr6	110352799	110365625	chr1	172756090	172759257				chr1	150151334	150160324
chr15	79195647	79200927	chr1	212321191	212326682	chr2	15777299	15783600	chr1	151447168	151452339	chr6	110724152	110737615	chr1	173169140	173173295				chr1	150185764	150186752
chr15	80209568	80214949	chr1	212436934	212447619	chr2	16688938	16691840	chr1	151456765	151458134	chr6	125594315	125602137	chr1	173222037	173226925				chr1	150186753	150192727
chr15	80461197	80469790	chr1	212466453	212480678	chr2	16795351	16802218	chr1	151473323	151476037	chr6	125991859	125992982	chr1	173246880	173249800				chr1	150235747	150237611
chr15	80747009	80755182	chr1	212519094	212524741	chr2	18923426	18933517	chr1	151476038	151478605	chr6	126075940	126085883	chr1	173410167	173417607				chr1	150237612	150238753
chr15	81206985	81227313	chr1	212638581	212643928	chr2	20834963	20836731	chr1	151510158	151512435	chr6	126102427	126113299	chr1	173447979	173450325				chr1	150268233	150273027
chr15	81260797	81269873	chr1	212653504	212658783	chr2	20836732	20842649	chr1	151535166	151537043	chr6	127834066	127837941	chr1	173757483	173760964				chr1	150273028	150274357
chr15	81282791	81290648	chr1	212658784	212666678	chr2	24970080	24972807	chr1	151575768	151578162	chr6	134491284	134501079	chr1	173760965	173769774				chr1	150297886	150304274
chr15	83347175	83349882	chr1	212790458	212795699	chr2	26822394	26832843	chr1	151603109	151610357	chr6	134582954	134593957	chr1	173907214	173916298				chr1	150304275	150309937
chr15	84224841	84229126	chr1	212942735	212954417	chr2	27373993	27379739	chr1	151612434	151618748	chr6	136824089	136827633	chr1	174627918	174633139				chr1	150309938	150313641
chr15	85123261	85141853	chr1	213158010	213168679	chr2	27472315	27479943	chr1	151618749	151636524	chr6	136959837	136967307	chr1	174728836	174739802				chr1	150316978	150335065
chr15	85369143	85374429	chr1	213168680	213170772	chr2	27486908	27488229	chr1	151659409	151671840	chr6	148874060	148882591	chr1	174771281	174775919				chr1	150350471	150354413
chr15	86283203	86299145	chr1	213497963	213508583	chr2	27513112	27515156	chr1	151690165	151693648	chr6	149259579	149269786	chr1	174776663	174780685				chr1	150413492	150416612
chr15	86339580	86355562	chr1	213732979	213740578	chr2	28030009	28038558	chr1	151699363	151701573	chr6	151639145	151645970	chr1	175101113	175112454				chr1	150421054	150430602
chr15	86391353	86408113	chr1	213767549	213776680	chr2	28376076	28379310	chr1	151712719	151714480	chr6	157744911	157745223	chr1	175292737	175298528				chr1	150430603	150435895
chr15	89015108	89021400	chr1	214094853	214105281	chr2	28783385	28791586	chr1	151756598	151759455	chr6	158648546	158657232	chr1	175301434	175304094				chr1	150452650	150458034
chr15	89021401	89039833	chr1	214201195	214205954	chr2	28830008	28832510	chr1	151780090	151781276	chr6	158840964	158851237	chr1	175344034	175349167				chr1	150471165	150471772
chr15	89358041	89378842	chr1	214292591	214298288	chr2	29419323	29422592	chr1	151809346	151810151	chr6	159144769	159156938	chr1	175419838	175424159				chr1	150544032	150545577
chr15	89421260	89424044	chr1	214477400	214480741	chr2	29453489	29461984	chr1	151810152	151812039	chr6	159530622	159546111	chr1	175426221	175433176				chr1	150560130	150566309
chr15	89529565	89532606	chr1	214490555	214498429	chr2	29516933	29519553	chr1	151817915	151820272	chr6	165331207	165351065	chr1	177909432	177921748				chr1	150603134	150605850
chr15	89681528	89693476	chr1	214559633	214570439	chr2	31300449	31304268	chr1	151830755	151835222	chr6	167180367	167190538	chr1	177921749	177927700				chr1	150610239	150614565
chr15	89714873	89719762	chr1	214570440	214583473	chr2	34229068	34237934	chr1	151842496	151854560	chr6	167854335	167857703	chr1	177927701	177930411				chr1	150614566	150617710
chr15	89896367	89902031	chr1	214778643	214785550	chr2	35632679	35636633	chr1	151856789	151861792	chr7	665779	688828	chr1	177936455	177947735				chr1	150619406	150622305
chr15	89938227	89953162	chr1	215066243	215069944	chr2	37035227	37047433	chr1	151861840	151867124	chr7	2484790	2493324	chr1	178031760	178041803				chr1	150633318	150634110
chr15	89956040	89961788	chr1	215332430	215337131	chr2	38122465	38126285	chr1	151884234	151887612	chr7	2493325	2519322	chr1	178470341	178476412				chr1	150634111	150637591
chr15	89961789	89972071	chr1	215698624	215700323	chr2	38692747	38694054	chr1	151887613	151891505	chr7	5176243	5186412	chr1	178702168	178710112				chr1	150639762	150645587
chr15	89981919	89987595	chr1	215752095	215757248	chr2	39174953	39182349	chr1	151907205	151909286	chr7	5401325	5419726	chr1	178784577	178788675				chr1	150656967	150660109
chr15	90298696	90305424	chr1	216412307	216413599	chr2	39551958	39557986	chr1	151962466	151964787	chr7	5531166	5534636	chr1	178813498	178821166				chr1	150680570	150683786
chr15	90612015	90624173	chr1	216625417	216626728	chr2	39953519	39957666	chr1	151977447	151979803	chr7	5600491	5601712	chr1	178908616	178932648				chr1	150741570	150744927
chr15	90629492	90634521	chr1	216723419	216724566	chr2	41641108	41642813	chr1	152067968	152075045	chr7	5635541	5658979	chr1	178934067	178940067				chr1	150744936	150749975
chr15	90697664	90701646	chr1	217192647	217201077	chr2	42063955	42072348	chr1	152102361	152106717	chr7	6484984	6492830	chr1	178980081	178986269				chr1	150758709	150760526
chr15	90838231	90846323	chr1	217385288	217392089	chr2	42314393	42323676	chr1	152106718	152115949	chr7	8320546	8335928	chr1	178986270	178990333				chr1	150789151	150793616
chr15	90854236	90864443	chr1	218443735	218450626	chr2	42680838	42687729	chr1	152119172	152120283	chr7	22598476	22601379	chr1	179036850	179043493				chr1	150809739	150816586
chr15	91142492	91154234	chr1	218477044	218487594	chr2	42890352	42891009	chr1	152218936	152222081	chr7	23155576	23157377	chr1	179093396	179100006				chr1	150859625	150863354
chr15	92633086	92636491	chr1	218502356	218509081	chr2	43153563	43161733	chr1	152271716	152275862	chr7	23698325	23703644	chr1	179189958	179194613				chr1	150866864	150870970
chr15	92636868	92646700	chr1	218547929	218556502	chr2	43200874	43205232	chr1	152289369	152292618	chr7	25601689	25607708	chr1	179296183	179303224				chr1	150902968	150905220
chr15	93252654	93261685	chr1	218811668	218818691	chr2	43246352	43251082	chr1	152309611	152315622	chr7	25932772	25936200	chr1	179721597	179726350				chr1	150905221	150907999
chr15	93569707	93581511	chr1	219232088	219235989	chr2	45226021	45234313	chr1	152318751	152329473	chr7	26099499	26106344	chr1	179733518	179751602				chr1	150908000	150912700
chr15	93581512	93596447	chr1	219723194	219739726	chr2	47232820	47234292	chr1	152339898	152340947	chr7	26436049	26445229	chr1	179787723	179793306				chr1	150913684	150921843
chr15	99057507	99069410	chr1	220093670	220104383	chr2	47259213	47261977	chr1	152365240	152369082	chr7	29919192	29925068	chr1	180145725	180150361				chr1	150935209	150936185
chr15	99321496	99324166	chr1	220371657	220373753	chr2	47491342	47496914	chr1	152397525	152402557	chr7	31004830	31026106	chr1	180210059	180224313				chr1	150976017	150977624
chr15	99393401	99397995	chr1	220379392	220381557	chr2	47941384	47946040	chr1	152437749	152450363	chr7	31769301	31781385	chr1	180452974	180461493				chr1	151006186	151013686
chr15	99879168	99888469	chr1	220424649	220429498	chr2	48332550	48334603	chr1	152465193	152466945	chr7	36666210	36673152	chr1	180487013	180490788				chr1	151022713	151029435
chr15	100331024	100332860	chr1	220481655	220491805	chr2	50626217	50630618	chr1	152466946	152469129	chr7	42721521	42727635	chr1	180490789	180495541				chr1	151069794	151072428
chr15	100513771	100527444	chr1	220527857	220536566	chr2	54718148	54726859	chr1	152469130	152471277	chr7	44152075	44163933	chr1	180823391	180825612				chr1	151072429	151074135
chr15	101171640	101174308	chr1	220568016	220581431	chr2	54726860	54732863	chr1	152471278	152476809	chr7	44562998	44578810	chr1	180865209	180874954				chr1	151121212	151122878
chr15	101552224	101559595	chr1	220726994	220729603	chr2	54934237	54937377	chr1	152488466	152492086	chr7	44604742	44608505	chr1	180894467	180913411				chr1	151124430	151127768
chr15	101568562	101576592	chr1	220794483	220806339	chr2	56417166	56419199	chr1	152497267	152504467	chr7	49672751	49689822	chr1	180920740	180931251				chr1	151129153	151134274
chr15	101623121	101632603	chr1	220844089	220848370	chr2	57712920	57727638	chr1	152507664	152515105	chr7	54839475	54842919	chr1	180961485	180968718				chr1	151143227	151145841
chr15	101651929	101666598	chr1	220962881	220966550	chr2	57985562	57989453	chr1	152515106	152520193	chr7	65433983	65448371	chr1	181114963	181117577				chr1	151154252	151155052
chr15	101856593	101868852	chr1	221384267	221396154	chr2	58671768	58678302	chr1	152528207	152530777	chr7	70346422	70358748	chr1	181117651	181119884				chr1	151199989	151203963
chr16	1151416	1160102	chr1	221448248	221450315	chr2	58779851	58781348	chr1	152541072	152542918	chr7	70358749	70366677	chr1	181120939	181130676				chr1	151203964	151215308
chr16	1231527	1234250	chr1	221901067	221910904	chr2	69135572	69139219	chr1	152542919	152543463	chr7	71193320	71200372	chr1	181138588	181162654				chr1	151215309	151216355
chr16	1234284	1264360	chr1	222236224	222246963	chr2	70610716	70618007	chr1	152587713	152591027	chr7	73018573	73027986	chr1	181206769	181211549				chr1	151216356	151218819
chr16	1415773	1425613	chr1	222382797	222389665	chr2	70871161	70879131	chr1	152591028	152592741	chr7	73111850	73126305	chr1	181449902	181453295				chr1	151234037	151239921
chr16	1549306	1561376	chr1	222807913	222818846	chr2	70932926	70935279	chr1	152608199	152612236	chr7	75697795	75705254	chr1	181744874	181751992				chr1	151283077	151288775
chr16	2340376	2348992	chr1	223164794	223167294	chr2	71012311	71015354	chr1	152707168	152709806	chr7	75785668	75810528	chr1	182005543	182022245				chr1	151289151	151293152
chr16	2435464	2439743	chr1	223192847	223196782	chr2	71184948	71191283	chr1	152829305	152833705	chr7	75872202	75892745	chr1	182036794	182039126				chr1	151293153	151295325
chr16	2470397	2476312	chr1	223234252	223243870	chr2	71384701	71384902	chr1	152962817	152972052	chr7	75918681	75921853	chr1	182054728	182056547				chr1	151295326	151297772
chr16	2534250	2551717	chr1	223257095	223260576	chr2	71755319	71758917	chr1	152972053	152972439	chr7	75957067	75960757	chr1	182056548	182058017				chr1	151304771	151308765
chr16	2719405	2725848	chr1	223266497	223267935	chr2	73312705	73317334	chr1	153100933	153103743	chr7	80380755	80394077	chr1	182058471	182061741				chr1	151322693	151324691
chr16	2814990	2820531	chr1	223267936	223269526	chr2	73905756	73909981	chr1	153118747	153123305	chr7	91759011	91770817	chr1	182094183	182097755				chr1	151350266	151352392
chr16	2820532	2823505	chr1	223310685	223314371	chr2	74148186	74152685	chr1	153127355	153130869	chr7	96644984	96649925	chr1	182115387	182118473				chr1	151352393	151353562
chr16	2881973	2906335	chr1	223401971	223403405	chr2	74305756	74318173	chr1	153142979	153146604	chr7	97647572	97651264	chr1	182141852	182147974				chr1	151381231	151382405
chr16	2917955	2931012	chr1	223428053	223436383	chr2	74377889	74381931	chr1	153152173	153152633	chr7	97943715	97958820	chr1	182394282	182407179				chr1	151382406	151385077
chr16	2967219	2970232	chr1	223456387	223460283	chr2	74477403	74481725	chr1	153169731	153170823	chr7	98057371	98065528	chr1	182926522	182929931				chr1	151397449	151399238
chr16	3031997	3052026	chr1	223613816	223617979	chr2	74487933	74488930	chr1	153185315	153189143	chr7	98351055	98372691	chr1	182976650	182982206				chr1	151426874	151427824
chr16	3178351	3179728	chr1	223633907	223635826	chr2	74493303	74494489	chr1	153189144	153189951	chr7	98424134	98439103	chr1	183179792	183187767				chr1	151447168	151452339
chr16	3179729	3181818	chr1	223800739	223806023	chr2	74701571	74707957	chr1	153202691	153203067	chr7	99593574	99595887	chr1	183201974	183209936				chr1	151456765	151458134
chr16	3197524	3200637	chr1	224295102	224297603	chr2	74814644	74815593	chr1	153217817	153219362	chr7	99677151	99679916	chr1	183256425	183260980				chr1	151473323	151476037
chr16	3200638	3202781	chr1	224647905	224666094	chr2	74900308	74911599	chr1	153222477	153225941	chr7	100375607	100404014	chr1	183271195	183280317				chr1	151476038	151478605
chr16	3573983	3586439	chr1	224797578	224801204	chr2	74940924	74948012	chr1	153225942	153227372	chr7	100433907	100440937	chr1	183429768	183435040				chr1	151510158	151512435
chr16	3699624	3721544	chr1	224995199	225000685	chr2	75291479	75292792	chr1	153238307	153239912	chr7	100702538	100723615	chr1	183447333	183450924				chr1	151535166	151537043
chr16	4301342	4309454	chr1	225103978	225114518	chr2	80098752	80109190	chr1	153244999	153246882	chr7	101069617	101094944	chr1	183510866	183517838				chr1	151575768	151578162
chr16	4309672	4321609	chr1	225634118	225637568	chr2	85457388	85464393	chr1	153253491	153255413	chr7	101141200	101156189	chr1	183546307	183557120				chr1	151603109	151610357
chr16	4331668	4344486	chr1	225637569	225638640	chr2	85470495	85473345	chr1	153255432	153258346	chr7	101201182	101210279	chr1	183875419	183882742				chr1	151612434	151618748
chr16	4368501	4393452	chr1	225650333	225652471	chr2	85487011	85502421	chr1	153273275	153275762	chr7	101210280	101218397	chr1	183908338	183913224				chr1	151618749	151636524
chr16	4567129	4570705	chr1	225652472	225652794	chr2	85512390	85514427	chr1	153299864	153302008	chr7	101218398	101220727	chr1	183997130	184001663				chr1	151659409	151671840
chr16	4658457	4663478	chr1	225652795	225661218	chr2	85763584	85765297	chr1	153474052	153475226	chr7	101240633	101247357	chr1	184078672	184093922				chr1	151690165	151693648
chr16	4751935	4775280	chr1	225687566	225694408	chr2	85903712	85909643	chr1	153533411	153536568	chr7	101502767	101508160	chr1	184162467	184168680				chr1	151699363	151701573
chr16	5054315	5067860	chr1	225945047	225951976	chr2	86031590	86034087	chr1	153554316	153557691	chr7	101909911	101926293	chr1	184233124	184236604				chr1	151712719	151714480
chr16	5075442	5082292	chr1	225965689	225976698	chr2	86093199	86102378	chr1	153577005	153582271	chr7	104622910	104627388	chr1	184454940	184461643				chr1	151756598	151759455
chr16	5089887	5101119	chr1	226005973	226011178	chr2	86447964	86449656	chr1	153610769	153612184	chr7	105413045	105419244	chr1	184564907	184569788				chr1	151780090	151781276
chr16	8880618	8888279	chr1	226011179	226016156	chr2	86598680	86608407	chr1	153621261	153621934	chr7	105438057	105446166	chr1	184605842	184612808				chr1	151809346	151810151
chr16	8988193	9002787	chr1	226038133	226046404	chr2	88649975	88654317	chr1	153654306	153661218	chr7	105674697	105691624	chr1	184651336	184655518				chr1	151810152	151812039
chr16	9349460	9351158	chr1	226049111	226057033	chr2	88749736	88757628	chr1	153727455	153735965	chr7	112124924	112136006	chr1	184725586	184734040				chr1	151817915	151820272
chr16	9351159	9357532	chr1	226072379	226080669	chr2	96924838	96927232	chr1	153735966	153741897	chr7	112186262	112189276	chr1	184760580	184772566				chr1	151830755	151835222
chr16	10601889	10609223	chr1	226108407	226110292	chr2	97008829	97011547	chr1	153741898	153743838	chr7	124419491	124431138	chr1	184792118	184797726				chr1	151842496	151854560
chr16	11047331	11055793	chr1	226136407	226139612	chr2	97070556	97074164	chr1	153751415	153753348	chr7	127982337	127987407	chr1	185056955	185060460				chr1	151856789	151861792
chr16	11447315	11452430	chr1	226236616	226242744	chr2	97132712	97154432	chr1	153753349	153753854	chr7	127987408	127993106	chr1	185229201	185240080				chr1	151861840	151867124
chr16	11478974	11498790	chr1	226259872	226263139	chr2	97207827	97216186	chr1	153778563	153780438	chr7	128062878	128072874	chr1	185249739	185260941				chr1	151884234	151887612
chr16	11808541	11813169	chr1	226263140	226270681	chr2	97216187	97227732	chr1	153780439	153783711	chr7	128730042	128735545	chr1	185276634	185284680				chr1	151887613	151891505
chr16	14393769	14397534	chr1	226270682	226277373	chr2	97243968	97247251	chr1	153783712	153785507	chr7	129461026	129470751	chr1	185297459	185306327				chr1	151904254	151907204
chr16	14454356	14466170	chr1	226313657	226320117	chr2	97464489	97468195	chr1	153785508	153789683	chr7	129993115	129998365	chr1	185311845	185324622				chr1	151907205	151909286
chr16	15830554	15843335	chr1	226320564	226324274	chr2	98423080	98423694	chr1	153789684	153790570	chr7	131286602	131291630	chr1	185338854	185343840				chr1	151962466	151964787
chr16	15846877	15864839	chr1	226336605	226349696	chr2	98790909	98794785	chr1	153847942	153856216	chr7	134762299	134767205	chr1	185531888	185534551				chr1	151977447	151979803
chr16	16270410	16280706	chr1	226353774	226361277	chr2	98927733	98933350	chr1	153861328	153862235	chr7	136849928	136854997	chr1	185534552	185536087				chr1	152067968	152075045
chr16	17285316	17291302	chr1	226561072	226575012	chr2	99001702	99002260	chr1	153882648	153883520	chr7	137927995	137931965	chr1	185614358	185616901				chr1	152102361	152106717
chr16	19092697	19106756	chr1	226680055	226684283	chr2	99252916	99270690	chr1	153883631	153891065	chr7	138147586	138153114	chr1	185694390	185699170				chr1	152106718	152115949
chr16	19229802	19236868	chr1	226781542	226791192	chr2	101801857	101811308	chr1	153921884	153923537	chr7	139183292	139194674	chr1	185875130	185884860				chr1	152119172	152120283
chr16	19383873	19399285	chr1	226867829	226879901	chr2	102445332	102447965	chr1	153953775	153956791	chr7	142613997	142625465	chr1	186038071	186044600				chr1	152218936	152222081
chr16	19399286	19401493	chr1	227211537	227221202	chr2	102617056	102623411	chr1	153994655	153996999	chr7	148195904	148200210	chr1	186136652	186142886				chr1	152271716	152275862
chr16	19450794	19468833	chr1	227615902	227624488	chr2	102636591	102642523	chr1	153999941	154002364	chr7	149007434	149018955	chr1	186917051	186926495				chr1	152289369	152292618
chr16	19904985	19918511	chr1	227671252	227678774	chr2	102849401	102853360	chr1	154030821	154035841	chr7	149119112	149121429	chr1	188039572	188043840				chr1	152309611	152315622
chr16	20394389	20402098	chr1	228024412	228029986	chr2	103093853	103098562	chr1	154141622	154143421	chr7	149554141	149561104	chr1	189743670	189746757				chr1	152318751	152329473
chr16	21092789	21098076	chr1	228099364	228116514	chr2	103133871	103143908	chr1	154148157	154150891	chr7	150093127	150104058	chr1	189791941	189796267				chr1	152339898	152340947
chr16	21305384	21312058	chr1	228205555	228213604	chr2	103623435	103632863	chr1	154150892	154152949	chr7	150142712	150146692	chr1	189915658	189924088				chr1	152365240	152369082
chr16	21312059	21314194	chr1	228224123	228235431	chr2	105981215	105987722	chr1	154169444	154171923	chr7	150756544	150765375	chr1	189949246	189953336				chr1	152397525	152402557
chr16	22055704	22072287	chr1	228311658	228313681	chr2	106133073	106137990	chr1	154201715	154204967	chr7	150863204	150866308	chr1	192209394	192218025				chr1	152431004	152432037
chr16	22128338	22134631	chr1	228356100	228368072	chr2	106512973	106517820	chr1	154204968	154212603	chr7	157087573	157111072	chr1	192498922	192508922				chr1	152432038	152437748
chr16	22134632	22154874	chr1	228545496	228549851	chr2	106535361	106539568	chr1	154212604	154214684	chr7	158819756	158830489	chr1	192669963	192679315				chr1	152437749	152450363
chr16	22185004	22199897	chr1	228549852	228561790	chr2	110264249	110269646	chr1	154214685	154221515	chr8	892654	901613	chr1	192763064	192774792				chr1	152465193	152466945
chr16	22691408	22693878	chr1	228571412	228574097	chr2	111782854	111789447	chr1	154319957	154326397	chr8	2027053	2034711	chr1	192961468	192964314				chr1	152466946	152469129
chr16	23070296	23074317	chr1	228695278	228699791	chr2	112376683	112377984	chr1	154355926	154359672	chr8	6406167	6418660	chr1	196024925	196044371				chr1	152469130	152471277
chr16	24015198	24023992	chr1	228800704	228816379	chr2	112658348	112664333	chr1	154566714	154571721	chr8	8431616	8440786	chr1	197318630	197333064				chr1	152471278	152476809
chr16	24506801	24520215	chr1	228816380	228825968	chr2	113381658	113389260	chr1	154573269	154576666	chr8	8604010	8609292	chr1	197787121	197791492				chr1	152488466	152492086
chr16	24526413	24535179	chr1	228833124	228835575	chr2	113446684	113449092	chr1	154619142	154632083	chr8	9195554	9208959	chr1	199584724	199589911				chr1	152497267	152504467
chr16	27237496	27250048	chr1	228835576	228838386	chr2	113507316	113507993	chr1	154718022	154720775	chr8	9815433	9820527	chr1	199930300	199936533				chr1	152507664	152515105
chr16	27365776	27379482	chr1	228867294	228870039	chr2	113697456	113703079	chr1	154750902	154752647	chr8	10190324	10199517	chr1	200132469	200138980				chr1	152515106	152520193
chr16	27379483	27383981	chr1	228900524	228905701	chr2	113713822	113727090	chr1	154760870	154770211	chr8	10776153	10786319	chr1	200312912	200321319				chr1	152528207	152530777
chr16	27383982	27387298	chr1	228943683	228950266	chr2	119063735	119072001	chr1	154806375	154810193	chr8	11800439	11813761	chr1	200475962	200495979				chr1	152541072	152542918
chr16	27755205	27770221	chr1	228999307	229004233	chr2	119127730	119130569	chr1	154811021	154817831	chr8	14574701	14582038	chr1	200503666	200516662				chr1	152542919	152543463
chr16	27772928	27791620	chr1	229052657	229057633	chr2	119621865	119626176	chr1	154845886	154846951	chr8	18060319	18072905	chr1	200580342	200583419				chr1	152587713	152591027
chr16	27896150	27907097	chr1	229266064	229278581	chr2	119637906	119641474	chr1	154854317	154863591	chr8	20238441	20247501	chr1	200605169	200629429				chr1	152591028	152592741
chr16	27930374	27932959	chr1	229367692	229377607	chr2	120163635	120167986	chr1	154886167	154889221	chr8	22612720	22617626	chr1	200675665	200684327				chr1	152608199	152612236
chr16	28094557	28104294	chr1	229543960	229558677	chr2	120980398	120988066	chr1	154955904	154962767	chr8	22768089	22773774	chr1	200860399	200874410				chr1	152707168	152709806
chr16	28208700	28220364	chr1	229598228	229603085	chr2	121422512	121429905	chr1	155037485	155040021	chr8	22868834	22877904	chr1	200888433	200890678				chr1	152829305	152833705
chr16	28286820	28290800	chr1	229605050	229607372	chr2	127728660	127741065	chr1	155065932	155070364	chr8	23325732	23337962	chr1	200926296	200932303				chr1	152839289	152843095
chr16	28290801	28300410	chr1	229607373	229612043	chr2	127952004	127955058	chr1	155239790	155241497	chr8	24049147	24055222	chr1	200937596	200939802				chr1	152962817	152972052
chr16	28329981	28338504	chr1	229825789	229829963	chr2	128110152	128114473	chr1	155241498	155242794	chr8	24366092	24369491	chr1	200939803	200949155				chr1	152972053	152972439
chr16	28621477	28629330	chr1	230139356	230147996	chr2	128210431	128211957	chr1	155308838	155313409	chr8	26610041	26625190	chr1	200949825	200956926				chr1	153100933	153103743
chr16	28873233	28881011	chr1	230326897	230334457	chr2	131629805	131632532	chr1	155341762	155350175	chr8	27435632	27453974	chr1	200978736	200988012				chr1	153118747	153123305
chr16	28884130	28887050	chr1	230420751	230424918	chr2	134169525	134185738	chr1	155392406	155396781	chr8	27631638	27635996	chr1	200993280	201002174				chr1	153127355	153130869
chr16	29680021	29708173	chr1	230902730	230907762	chr2	134641254	134647575	chr1	155396782	155401968	chr8	28220538	28224546	chr1	201040067	201045232				chr1	153142979	153146604
chr16	29710822	29712463	chr1	231333040	231341716	chr2	134963820	134965997	chr1	155469400	155473186	chr8	37116890	37124232	chr1	201065778	201069897				chr1	153152173	153152633
chr16	29730873	29750175	chr1	231473845	231475733	chr2	135205973	135209347	chr1	155507042	155511525	chr8	37651433	37661833	chr1	201095586	201106514				chr1	153169731	153170823
chr16	29856777	29870129	chr1	231486539	231493209	chr2	135219121	135225469	chr1	155540996	155550867	chr8	38295608	38298757	chr1	201303313	201311493				chr1	153185315	153189143
chr16	29872263	29874995	chr1	231650010	231663228	chr2	135761609	135768653	chr1	155550868	155558449	chr8	38568421	38576665	chr1	201316610	201328535				chr1	153189144	153189951
chr16	29952634	29957568	chr1	231992819	231997617	chr2	136549911	136555470	chr1	155610178	155610700	chr8	38597419	38603720	chr1	201402710	201405331				chr1	153202691	153203067
chr16	30065590	30077829	chr1	232148329	232151689	chr2	137134337	137138069	chr1	155624657	155626087	chr8	38642360	38645535	chr1	201405512	201411696				chr1	153206253	153211185
chr16	30403990	30407808	chr1	232295303	232297835	chr2	138621657	138625262	chr1	155627202	155628457	chr8	40807084	40815861	chr1	201459538	201464047				chr1	153211186	153214463
chr16	30425870	30430263	chr1	232511381	232515935	chr2	139564949	139572225	chr1	155671595	155677579	chr8	59711432	59721381	chr1	201487750	201494373				chr1	153217817	153219362
chr16	30606538	30610554	chr1	232596121	232604319	chr2	139582555	139587519	chr1	155684163	155687008	chr8	61564045	61569509	chr1	201494374	201501780				chr1	153222477	153225941
chr16	30626543	30627863	chr1	232673665	232683566	chr2	144016868	144023412	chr1	155692395	155695189	chr8	72687391	72694152	chr1	201503015	201505430				chr1	153225942	153227372
chr16	30637959	30640800	chr1	233171971	233176050	chr2	144920026	144930223	chr1	155695190	155696721	chr8	82157776	82165941	chr1	201505431	201510556				chr1	153238307	153239912
chr16	30912666	30916331	chr1	234294371	234302177	chr2	147676571	147689429	chr1	155723960	155731992	chr8	91591243	91596345	chr1	201512012	201513798				chr1	153244999	153246882
chr16	30916332	30933761	chr1	234843636	234853632	chr2	149885438	149894507	chr1	155737724	155746782	chr8	95366374	95375698	chr1	201524671	201527240				chr1	153246883	153252878
chr16	31048052	31056132	chr1	234857515	234865143	chr2	150168136	150170922	chr1	155772814	155782864	chr8	95650938	95653225	chr1	201533810	201535840				chr1	153253491	153255413
chr16	31168296	31182770	chr1	234916041	234921527	chr2	151280221	151283695	chr1	155785091	155786500	chr8	96035316	96040852	chr1	201535841	201539724				chr1	153255432	153258346
chr16	31387995	31394989	chr1	235119958	235126714	chr2	151343597	151349437	chr1	155786586	155810864	chr8	98564737	98571495	chr1	201556363	201563254				chr1	153273275	153275762
chr16	31445673	31456519	chr1	235141856	235150907	chr2	153491663	153497149	chr1	155870499	155878378	chr8	98903513	98909619	chr1	201616239	201619319				chr1	153299864	153302008
chr16	31462787	31466453	chr1	235369602	235378748	chr2	154143191	154145540	chr1	155883677	155887792	chr8	99014053	99024501	chr1	201678401	201682216				chr1	153327845	153329474
chr16	31469798	31472159	chr1	235692287	235702906	chr2	155480539	155481938	chr1	155893440	155895448	chr8	99176509	99187064	chr1	201716936	201721063				chr1	153466525	153471380
chr16	48087835	48089722	chr1	235898532	235904073	chr2	156956961	156970237	chr1	155926032	155927869	chr8	100870610	100874778	chr1	201748266	201751336				chr1	153474052	153475226
chr16	48150973	48155772	chr1	236118543	236134614	chr2	157191957	157197936	chr1	155980445	155981593	chr8	101319370	101327130	chr1	201788035	201790809				chr1	153533411	153536568
chr16	49379495	49387063	chr1	236158220	236170305	chr2	158862440	158865662	chr1	156000535	156011182	chr8	101679896	101690935	chr1	201806702	201813907				chr1	153554316	153557691
chr16	49409978	49420025	chr1	236230650	236233282	chr2	158879904	158885986	chr1	156076975	156084260	chr8	101834372	101843072	chr1	201828485	201835588				chr1	153577005	153582271
chr16	49440575	49442323	chr1	236269640	236281287	chr2	159775735	159785473	chr1	156099594	156099996	chr8	102177325	102178912	chr1	201838789	201849568				chr1	153610769	153612184
chr16	49541079	49549270	chr1	236552902	236566228	chr2	165873032	165874774	chr1	156102388	156105710	chr8	120991820	120994657	chr1	201849569	201852704				chr1	153621261	153621934
chr16	50358065	50362494	chr1	236642864	236649580	chr2	166552739	166558428	chr1	156130503	156134576	chr8	124400078	124418715	chr1	201869741	201881361				chr1	153654306	153661218
chr16	50405849	50411000	chr1	236658208	236659648	chr2	168093491	168098464	chr1	156169501	156171593	chr8	124927355	124936231	chr1	201883619	201886716				chr1	153727455	153735965
chr16	50660821	50673919	chr1	236712114	236715545	chr2	169182160	169187903	chr1	156193277	156193704	chr8	125130166	125136645	chr1	201905722	201914618				chr1	153735966	153741897
chr16	50693315	50703223	chr1	236715546	236721713	chr2	169203523	169212556	chr1	156199024	156203569	chr8	126712138	126715166	chr1	201925201	201944566				chr1	153741898	153743838
chr16	52093420	52106530	chr1	237107964	237116663	chr2	171177745	171181248	chr1	156221633	156225551	chr8	130525026	130529704	chr1	201958493	201965363				chr1	153751415	153753348
chr16	52222348	52228951	chr1	237944000	237948478	chr2	171181249	171182639	chr1	156233280	156241326	chr8	134211321	134221842	chr1	201965364	201968903				chr1	153753349	153753854
chr16	54965466	54969769	chr1	238850803	238854809	chr2	171728267	171732448	chr1	156241327	156247815	chr9	1865364	1876280	chr1	201968904	201971871				chr1	153778563	153780438
chr16	54969770	54972270	chr1	239215128	239221167	chr2	172452794	172458624	chr1	156268652	156278548	chr9	2145438	2150383	chr1	201994438	202004447				chr1	153780439	153783711
chr16	55089693	55098917	chr1	239428263	239435754	chr2	173891235	173894985	chr1	156278549	156280721	chr9	2235566	2242538	chr1	202063418	202073231				chr1	153783712	153785507
chr16	55729847	55743602	chr1	239577359	239585028	chr2	174259098	174262544	chr1	156303491	156305796	chr9	6769198	6781161	chr1	202099564	202107478				chr1	153785508	153789683
chr16	56335457	56348072	chr1	240051227	240052794	chr2	174262545	174266532	chr1	156401173	156402163	chr9	14515806	14521445	chr1	202186002	202198741				chr1	153789684	153790570
chr16	56349385	56352993	chr1	240863783	240867711	chr2	174266533	174269801	chr1	156402164	156403613	chr9	18434226	18443253	chr1	202293162	202307237				chr1	153847942	153856216
chr16	56719149	56740953	chr1	240901207	240904674	chr2	174313134	174317911	chr1	156491038	156492025	chr9	19454584	19458710	chr1	202689554	202694580				chr1	153861328	153862235
chr16	57333293	57339273	chr1	240961318	240970170	chr2	174912728	174913650	chr1	156492026	156494039	chr9	19458711	19476247	chr1	202999245	203003555				chr1	153882648	153883520
chr16	57542457	57562102	chr1	241074429	241083923	chr2	175560724	175562399	chr1	156505405	156508518	chr9	19917587	19932264	chr1	203010016	203015973				chr1	153883631	153891065
chr16	57770513	57776761	chr1	241215326	241224122	chr2	175613301	175617529	chr1	156513315	156515059	chr9	33720885	33723064	chr1	203072548	203077569				chr1	153921884	153923537
chr16	57781948	57789953	chr1	241287758	241298103	chr2	175636134	175636711	chr1	156541840	156542063	chr9	34476884	34496476	chr1	203180351	203186732				chr1	153953775	153956791
chr16	57792173	57800443	chr1	241607369	241616775	chr2	176063064	176068589	chr1	156545145	156548151	chr9	35506898	35518605	chr1	203191208	203196890				chr1	153994655	153996999
chr16	57804200	57822566	chr1	241685451	241689099	chr2	176213948	176232810	chr1	156562661	156565605	chr9	35725248	35729245	chr1	203243455	203250035				chr1	153999941	154002364
chr16	57829402	57832218	chr1	241976852	241980535	chr2	176982535	176985033	chr1	156589767	156592972	chr9	36552641	36568927	chr1	203250422	203260472				chr1	154030821	154035841
chr16	57925842	57939861	chr1	241991838	241998605	chr2	177004369	177012582	chr1	156618277	156622325	chr9	36980274	36982482	chr1	203313818	203319881				chr1	154141622	154143421
chr16	57939862	57950324	chr1	242135249	242145243	chr2	177414172	177422310	chr1	156650016	156650322	chr9	36983990	36989112	chr1	203408672	203414846				chr1	154148157	154150891
chr16	57950325	57975669	chr1	242555747	242563945	chr2	177517115	177519827	chr1	156685639	156689493	chr9	36989113	36998068	chr1	203429334	203434670				chr1	154150892	154152949
chr16	58053148	58058862	chr1	243477464	243485748	chr2	177677555	177682296	chr1	156706214	156707017	chr9	37025267	37031359	chr1	203478891	203482455				chr1	154169444	154171923
chr16	58539478	58548231	chr1	244892808	244895506	chr2	178011536	178013882	chr1	156728679	156730572	chr9	37913485	37921382	chr1	203626728	203637092				chr1	154201715	154204967
chr16	58682504	58692024	chr1	244966370	244971430	chr2	178588921	178590017	chr1	156730573	156735859	chr9	37940675	37948379	chr1	203637093	203643239				chr1	154204968	154212603
chr16	66439093	66443839	chr1	245013794	245017621	chr2	179170047	179182031	chr1	156736870	156740950	chr9	38012944	38019065	chr1	203658308	203670786				chr1	154212604	154214684
chr16	66617745	66628808	chr1	245023160	245035277	chr2	180986933	180991773	chr1	156762737	156763147	chr9	38200121	38208359	chr1	203689602	203695605				chr1	154214685	154221515
chr16	66749689	66756580	chr1	245237536	245253968	chr2	188001511	188008234	chr1	156766291	156770983	chr9	38397678	38407823	chr1	203717718	203720008				chr1	154248241	154250682
chr16	66771467	66775559	chr1	245514997	245523873	chr2	189316695	189326042	chr1	156771460	156778195	chr9	71256009	71259631	chr1	203750558	203759310				chr1	154319957	154326397
chr16	66904785	66912841	chr1	245720970	245721764	chr2	189376118	189386914	chr1	156810064	156812828	chr9	71486782	71493971	chr1	203804551	203805484				chr1	154355926	154359672
chr16	66942554	66950552	chr1	245740563	245741923	chr2	191561850	191566024	chr1	156814732	156817626	chr9	71551896	71562531	chr1	203840396	203842698				chr1	154566714	154571721
chr16	67009009	67013410	chr1	245851678	245859667	chr2	192082668	192086767	chr1	156916090	156917222	chr9	71915585	71922884	chr1	203842699	203844734				chr1	154573269	154576666
chr16	67050843	67056828	chr1	246188969	246194345	chr2	192428533	192431444	chr1	156921393	156923592	chr9	90785101	90792836	chr1	203844735	203850512				chr1	154619142	154632083
chr16	67294693	67298054	chr1	246272762	246275955	chr2	192671640	192677123	chr1	156923593	156928276	chr9	94442599	94448797	chr1	204068064	204073485				chr1	154718022	154720775
chr16	67298055	67303602	chr1	246636075	246640117	chr2	192726936	192736386	chr1	156928277	156931509	chr9	96327254	96331885	chr1	204081898	204083288				chr1	154722692	154735346
chr16	67429255	67441471	chr1	246648779	246652946	chr2	198461431	198464552	chr1	156975416	156978184	chr9	96584851	96589940	chr1	204083289	204097028				chr1	154750902	154752647
chr16	67489200	67510161	chr1	246672075	246690592	chr2	198992514	198996423	chr1	156992570	157000697	chr9	96926243	96930925	chr1	204097029	204105128				chr1	154760870	154770211
chr16	67540728	67559338	chr1	246781448	246784850	chr2	199000668	199005259	chr1	157009901	157013404	chr9	98979498	98981936	chr1	204105129	204107177				chr1	154806375	154810193
chr16	67567463	67578125	chr1	246954444	246963953	chr2	200836417	200849162	chr1	157037765	157040685	chr9	101066742	101084268	chr1	204126527	204129090				chr1	154811021	154817831
chr16	67578126	67583576	chr1	246988738	246996369	chr2	200850005	200860931	chr1	157108822	157111640	chr9	101532282	101541944	chr1	204334477	204340460				chr1	154845886	154846951
chr16	67848279	67855177	chr1	247036429	247050116	chr2	202660432	202667331	chr1	157111641	157115866	chr9	101930081	101935764	chr1	204344526	204349497				chr1	154846952	154852020
chr16	67897473	67905459	chr1	247401137	247409338	chr2	202967268	202977006	chr1	157240985	157243189	chr9	102021737	102030716	chr1	204355433	204363732				chr1	154854317	154863591
chr16	67972995	67977702	chr1	247652150	247658016	chr2	203011823	203017313	chr1	157267810	157272197	chr9	104158520	104160774	chr1	204514095	204528602				chr1	154886167	154889221
chr16	68065419	68076396	chr1	247725506	247730348	chr2	203453462	203455963	chr1	157302088	157305937	chr9	115106437	115116965	chr1	204532877	204543553				chr1	154955904	154962767
chr16	68386782	68394772	chr1	247838545	247844251	chr2	204260112	204262923	chr1	157367689	157371377	chr9	115407720	115416724	chr1	204543554	204551860				chr1	155037485	155040021
chr16	68536992	68545218	chr1	247995855	247999270	chr2	204345758	204351470	chr1	157547736	157549957	chr9	117067253	117084148	chr1	204774353	204775866				chr1	155065932	155070364
chr16	68551762	68555549	chr1	248016589	248018389	chr2	204506971	204517055	chr1	157921826	157927811	chr9	123961625	123968882	chr1	204911257	204923682				chr1	155239790	155241497
chr16	69106468	69121236	chr1	248033452	248038000	chr2	205749028	205753959	chr1	158034811	158043327	chr9	127281079	127286836	chr1	205083595	205090541				chr1	155241498	155242794
chr16	69142907	69150210	chr1	248038001	248044908	chr2	206556307	206565428	chr1	158043328	158045306	chr9	127350040	127356252	chr1	205213638	205219911				chr1	155308838	155313409
chr16	69523305	69531561	chr1	248103787	248120614	chr2	207665274	207670742	chr1	158045307	158050228	chr9	127534411	127537203	chr1	205291111	205301677				chr1	155341762	155350175
chr16	70399005	70428679	chr1	248515008	248522703	chr2	208553553	208559719	chr1	158050229	158056126	chr9	127602306	127615005	chr1	205310154	205316289				chr1	155392406	155396781
chr16	70428680	70445323	chr1	248835788	248842223	chr2	208606892	208611713	chr1	158077918	158079830	chr9	128182248	128209017	chr1	205342582	205350858				chr1	155396782	155401968
chr16	70480247	70511975	chr1	248851297	248860542	chr2	208761541	208771852	chr1	158096538	158097865	chr9	128984038	128993971	chr1	205352090	205358743				chr1	155469400	155473186
chr16	70686446	70707497	chr1	248861189	248864366	chr2	208904176	208905360	chr1	158097866	158107297	chr9	129253678	129273337	chr1	205433185	205445542				chr1	155507042	155511525
chr16	71398929	71403920	chr1	248864367	248873996	chr2	208935438	208938685	chr1	158197483	158199102	chr9	129972421	129982139	chr1	205611069	205619558				chr1	155540996	155550867
chr16	71446827	71451574	chr1	248892590	248897491	chr2	210824053	210827417	chr1	158214071	158220700	chr9	130015780	130028714	chr1	205630860	205637582				chr1	155550868	155558449
chr16	71454975	71460378	chr1	249063349	249070161	chr2	216317374	216321252	chr1	158301583	158304357	chr9	130182158	130193852	chr1	205667075	205670419				chr1	155610178	155610700
chr16	71510398	71517830	chr1	249114034	249118108	chr2	216659047	216660478	chr1	158350804	158364155	chr9	130515351	130518268	chr1	205684070	205692076				chr1	155624657	155626087
chr16	71573245	71579189	chr1	249202840	249203894	chr2	216784694	216786999	chr1	158455091	158457630	chr9	130623888	130632291	chr1	205698483	205700113				chr1	155627202	155628457
chr16	74745396	74758830	chr10	274023	278639	chr2	217085406	217092747	chr1	158554849	158558285	chr9	130632292	130634356	chr1	205763482	205768850				chr1	155671595	155677579
chr16	75118347	75131218	chr10	384002	388858	chr2	217192272	217195561	chr1	158610104	158612721	chr9	131901541	131918819	chr1	205768851	205775100				chr1	155684163	155687008
chr16	75142799	75150120	chr10	463119	466001	chr2	217268363	217270738	chr1	158752410	158754811	chr9	131960753	131969650	chr1	205775101	205778110				chr1	155692395	155695189
chr16	75163792	75170503	chr10	548420	553133	chr2	218576103	218580318	chr1	158766097	158769008	chr9	132086812	132093964	chr1	205783432	205789961				chr1	155695190	155696721
chr16	75554024	75569029	chr10	849162	855591	chr2	219050809	219056814	chr1	158913689	158917237	chr9	132093965	132097177	chr1	205795003	205804448				chr1	155723960	155731992
chr16	77259861	77271081	chr10	886360	891274	chr2	219938006	219939093	chr1	158929876	158934216	chr9	132111894	132120379	chr1	205874121	205883082				chr1	155737724	155746782
chr16	77708747	77718452	chr10	1048756	1062635	chr2	220198341	220201111	chr1	158934217	158937142	chr9	132243403	132260308	chr1	205889161	205892655				chr1	155772814	155782864
chr16	77984975	77993416	chr10	1328601	1335849	chr2	220244232	220252057	chr1	158972248	158977163	chr9	132260352	132273742	chr1	205892656	205895307				chr1	155785091	155786500
chr16	80558342	80563112	chr10	2948181	2954660	chr2	222913615	222918270	chr1	158989722	158994619	chr9	132540879	132549629	chr1	205895308	205903638				chr1	155786586	155810864
chr16	81224347	81238476	chr10	3165590	3172404	chr2	223569522	223574943	chr1	159032993	159040084	chr9	133892280	133896395	chr1	206240748	206245076				chr1	155870499	155878378
chr16	81293889	81310365	chr10	3265546	3268255	chr2	225219304	225225503	chr1	159040962	159044941	chr9	134341571	134355546	chr1	206245077	206248763				chr1	155883677	155887792
chr16	81758225	81767398	chr10	3364591	3369794	chr2	230931070	230932136	chr1	159046212	159050392	chr9	135101536	135112574	chr1	206248764	206257775				chr1	155893440	155895448
chr16	81889538	81897572	chr10	3797273	3804128	chr2	231777478	231779065	chr1	159051884	159054225	chr9	135846139	135853131	chr1	206262910	206271953				chr1	155915843	155918065
chr16	82259075	82265599	chr10	4058831	4070132	chr2	231785377	231794318	chr1	159054226	159059575	chr9	136014472	136023237	chr1	206271954	206285308				chr1	155926032	155927869
chr16	83854007	83860135	chr10	4099968	4108234	chr2	232276506	232284346	chr1	159062270	159068778	chr9	136607829	136614834	chr1	206292806	206296985				chr1	155980445	155981593
chr16	83939531	83960765	chr10	4925891	4929659	chr2	232980958	232983508	chr1	159099015	159099799	chr9	136985230	137001036	chr1	206302372	206304034				chr1	156000535	156011182
chr16	84078045	84087371	chr10	5102410	5109716	chr2	233002619	233011589	chr1	159104680	159108937	chr9	138304455	138306559	chr1	206590023	206598476				chr1	156074941	156076974
chr16	84092790	84099190	chr10	5364656	5369205	chr2	233295596	233302329	chr1	159108938	159111625	chr9	138862499	138868145	chr1	206698822	206705064				chr1	156076975	156084260
chr16	84172259	84175274	chr10	5410657	5423120	chr2	233732045	233734704	chr1	159142425	159144401	chr9	139118000	139122933	chr1	206707978	206715758				chr1	156099594	156099996
chr16	84302688	84322526	chr10	5787893	5798628	chr2	233927466	233928360	chr1	159148619	159152726	chr9	139293510	139300345	chr1	206761905	206770473				chr1	156102388	156105710
chr16	84332453	84355344	chr10	5825921	5830667	chr2	233987353	233994577	chr1	159178504	159180450	chr9	139382513	139384091	chr1	206776209	206783088				chr1	156105711	156107981
chr16	84512129	84519841	chr10	6000850	6010837	chr2	236037238	236046063	chr1	159190353	159191789	chr9	139453670	139468790	chr1	206908792	206919029				chr1	156130503	156134576
chr16	84539971	84551200	chr10	6085904	6095413	chr2	237084988	237095013	chr1	159194306	159195828	chr9	139470799	139482794	chr1	206941628	206945004				chr1	156169501	156171593
chr16	84925105	84955498	chr10	6122050	6126181	chr2	237216110	237219481	chr1	159196090	159197299	chr9	139482795	139488248	chr1	207153556	207155886				chr1	156193277	156193704
chr16	84991283	85004824	chr10	6457514	6464433	chr2	237420945	237422209	chr1	159200013	159203927	chr9	139662755	139674727	chr1	207226353	207229089				chr1	156193705	156196772
chr16	85109589	85130585	chr10	6772612	6781370	chr2	237477294	237485178	chr1	159213478	159216803	chr9	139676843	139683147	chr1	207278552	207284856				chr1	156199024	156203569
chr16	85301294	85312638	chr10	6850366	6857651	chr2	237933554	237938208	chr1	159223967	159226996	chr9	140092836	140098643	chr1	207495828	207500738				chr1	156221633	156225551
chr16	85342002	85353536	chr10	6946214	6955135	chr2	237978044	237981771	chr1	159260391	159269904	chrX	2466952	2473264	chr1	207564995	207568720				chr1	156225552	156233279
chr16	85433236	85455492	chr10	7505375	7518137	chr2	238041156	238051007	chr1	159326464	159329232	chrX	41135287	41154784	chr1	207574163	207575963				chr1	156233280	156241326
chr16	85455493	85469655	chr10	7585197	7592214	chr2	240113588	240116146	chr1	159431321	159438662	chrX	47050664	47055716	chr1	207581475	207587062				chr1	156241327	156247815
chr16	85522373	85530032	chr10	7592215	7601543	chr2	242601053	242607339	chr1	159534431	159535713	chrX	47221207	47229526	chr1	207826599	207832220				chr1	156268652	156278548
chr16	86043525	86050147	chr10	7676419	7685365	chr20	341636	344011	chr1	159623585	159629087	chrX	102839670	102845782	chr1	208192602	208196724				chr1	156278549	156280721
chr16	86077889	86080376	chr10	9252662	9256143	chr20	626055	627211	chr1	159629088	159636063	chrX	115084530	115087275	chr1	208200961	208206208				chr1	156303491	156305796
chr16	87018996	87029767	chr10	9543667	9552939	chr20	2319933	2322384	chr1	159636064	159647370	chrX	117737266	117743190	chr1	208206209	208209567				chr1	156401173	156402163
chr16	87082454	87087130	chr10	11480985	11489555	chr20	2723456	2728246	chr1	159657699	159661203	chrX	118613951	118625420	chr1	208226423	208235326				chr1	156402164	156403613
chr16	87087131	87092181	chr10	11536247	11540687	chr20	2728247	2737972	chr1	159678439	159679243	chrX	123094742	123096823	chr1	208250774	208253850				chr1	156435007	156443796
chr16	87092182	87096538	chr10	11540688	11543712	chr20	2848703	2855658	chr1	159707307	159709321	chrX	130963019	130970634	chr1	208284727	208293722				chr1	156491038	156492025
chr16	87096539	87118783	chr10	11576559	11588758	chr20	3558677	3562571	chr1	159726989	159728777	chrX	152126259	152130569	chr1	208323300	208330228				chr1	156492026	156494039
chr16	87211641	87225756	chr10	11729069	11739028	chr20	4064651	4066970	chr1	159768353	159768814	chrX	154441703	154448363	chr1	208345931	208352257				chr1	156505405	156508518
chr16	87305265	87321359	chr10	11825911	11836865	chr20	4201786	4203583	chr1	159862895	159865433				chr1	208418751	208431644				chr1	156513315	156515059
chr16	87356094	87363224	chr10	11909716	11914279	chr20	4203584	4208613	chr1	159900472	159904753				chr1	208516267	208522102				chr1	156541840	156542063
chr16	87879900	87898382	chr10	11965875	11974956	chr20	4730057	4741164	chr1	159977421	159979327				chr1	209680241	209684457				chr1	156545145	156548151
chr16	88507877	88514643	chr10	12087024	12088494	chr20	5537891	5538411	chr1	160006885	160010634				chr1	209885562	209896980				chr1	156562661	156565605
chr16	88894537	88910275	chr10	12172558	12173411	chr20	5766641	5772925	chr1	160012120	160015791				chr1	210010573	210013397				chr1	156589767	156592972
chr16	88910276	88918559	chr10	12673714	12681180	chr20	10070115	10072114	chr1	160075575	160077388				chr1	210500758	210506254				chr1	156592973	156595210
chr16	89195983	89206909	chr10	12703781	12706196	chr20	16782698	16783101	chr1	160112250	160119384				chr1	210582098	210589331				chr1	156618277	156622325
chr16	89273875	89283042	chr10	12707261	12717301	chr20	16783102	16787079	chr1	160125404	160129009				chr1	210753478	210757183				chr1	156650016	156650322
chr16	89283043	89284031	chr10	12965078	12968769	chr20	16800454	16802846	chr1	160129010	160130687				chr1	210802747	210816308				chr1	156685639	156689493
chr17	54770	72833	chr10	13044181	13062435	chr20	17410911	17413049	chr1	160185523	160188318				chr1	211421289	211431239				chr1	156706214	156707017
chr17	688413	699346	chr10	13182085	13184774	chr20	17514162	17521629	chr1	160188319	160188665				chr1	211842343	211846186				chr1	156728679	156730572
chr17	960279	965300	chr10	13233841	13238381	chr20	17631698	17636463	chr1	160195575	160196218				chr1	211851510	211856285				chr1	156730573	156735859
chr17	1160302	1163285	chr10	13238382	13251438	chr20	17877374	17880964	chr1	160196219	160210985				chr1	212027665	212035656				chr1	156762737	156763147
chr17	2068842	2077136	chr10	13264070	13271690	chr20	17918505	17929387	chr1	160222350	160226755				chr1	212275251	212289231				chr1	156766291	156770983
chr17	2141113	2163156	chr10	13537747	13541158	chr20	18256991	18259881	chr1	160226756	160227452				chr1	212321191	212326682				chr1	156771460	156778195
chr17	2250176	2261504	chr10	13758896	13765917	chr20	18610805	18613232	chr1	160261941	160264747				chr1	212436934	212447619				chr1	156808353	156810063
chr17	2279772	2287167	chr10	13855016	13862458	chr20	18878101	18895077	chr1	160264748	160282734				chr1	212466453	212480678				chr1	156810064	156812828
chr17	2588101	2608660	chr10	14215106	14220099	chr20	19053511	19057983	chr1	160289431	160295050				chr1	212519094	212524741				chr1	156812829	156814731
chr17	2709642	2747814	chr10	14407358	14413585	chr20	19183045	19191465	chr1	160298957	160304017				chr1	212638581	212643928				chr1	156814732	156817626
chr17	3436252	3440266	chr10	14571626	14577574	chr20	19564505	19564696	chr1	160324673	160328320				chr1	212643929	212653503				chr1	156879401	156881918
chr17	3500467	3520738	chr10	14579309	14585729	chr20	20545596	20550021	chr1	160328321	160330432				chr1	212653504	212658783				chr1	156916090	156917222
chr17	3581219	3594864	chr10	15971618	15976615	chr20	20571015	20577708	chr1	160367414	160368378				chr1	212658784	212666678				chr1	156921393	156923592
chr17	3696049	3703611	chr10	16082254	16092198	chr20	20804575	20807002	chr1	160372114	160373405				chr1	212780011	212782914				chr1	156923593	156928276
chr17	3729556	3735185	chr10	16106882	16114139	chr20	20815830	20821452	chr1	160398760	160401686				chr1	212790458	212795699				chr1	156928277	156931509
chr17	3906764	3908977	chr10	16720120	16731023	chr20	22432918	22439012	chr1	160401687	160403362				chr1	212942735	212954417				chr1	156975416	156978184
chr17	4096430	4105036	chr10	16732309	16736299	chr20	30419696	30426619	chr1	160406805	160409512				chr1	213135685	213150328				chr1	156992570	157000697
chr17	4305354	4324191	chr10	16822614	16835118	chr20	32164264	32173764	chr1	160409513	160411583				chr1	213158010	213168679				chr1	157009901	157013404
chr17	4466755	4473311	chr10	16913809	16919591	chr20	32662068	32667476	chr1	160416756	160421622				chr1	213168680	213170772				chr1	157037765	157040685
chr17	4491587	4500316	chr10	17025450	17028694	chr20	32776497	32779451	chr1	160429322	160433261				chr1	213497963	213508583				chr1	157108822	157111640
chr17	4682938	4688591	chr10	17226558	17233427	chr20	34571695	34581242	chr1	160454228	160456419				chr1	213732979	213740578				chr1	157111641	157115866
chr17	4859527	4867314	chr10	17627752	17632060	chr20	35381246	35383158	chr1	160485913	160490964				chr1	213767549	213776680				chr1	157240985	157243189
chr17	4913538	4923341	chr10	17643547	17645513	chr20	36130107	36132009	chr1	160510500	160513613				chr1	214094853	214105281				chr1	157267810	157272197
chr17	5599626	5611310	chr10	17664046	17677283	chr20	39584089	39591759	chr1	160575650	160581167				chr1	214139505	214155806				chr1	157302088	157305937
chr17	6361737	6376836	chr10	18378723	18387591	chr20	39616667	39625964	chr1	160590316	160592008				chr1	214201195	214205954				chr1	157367689	157371377
chr17	6564954	6569606	chr10	18514063	18527238	chr20	39719523	39724170	chr1	160592009	160596214				chr1	214292591	214298288				chr1	157547736	157549957
chr17	6605173	6609518	chr10	18545248	18548400	chr20	40584707	40586024	chr1	160649405	160650470				chr1	214477400	214480741				chr1	157921826	157927811
chr17	7035392	7042152	chr10	18563317	18566475	chr20	42017935	42022261	chr1	160683127	160688200				chr1	214490555	214498429				chr1	157930561	157937390
chr17	7064806	7071054	chr10	19140229	19158221	chr20	42876195	42880414	chr1	160714815	160722044				chr1	214559633	214570439				chr1	158034811	158043327
chr17	7073544	7081601	chr10	21058523	21061227	chr20	43495686	43498240	chr1	160738420	160742314				chr1	214778643	214785550				chr1	158043328	158045306
chr17	7225399	7229332	chr10	21475481	21480779	chr20	43919217	43920095	chr1	160758871	160763193				chr1	215066243	215069944				chr1	158045307	158050228
chr17	7293896	7301820	chr10	21502357	21506879	chr20	43920096	43927238	chr1	160784597	160788025				chr1	215332430	215337131				chr1	158050229	158056126
chr17	7401572	7428715	chr10	21762241	21767671	chr20	43937801	43940417	chr1	160804092	160810769				chr1	215698624	215700323				chr1	158077918	158079830
chr17	7591126	7598253	chr10	22029466	22040077	chr20	44000540	44006012	chr1	160810770	160813071				chr1	215752095	215757248				chr1	158096538	158097865
chr17	7721852	7740114	chr10	22113149	22115473	chr20	44399894	44403023	chr1	160813072	160818584				chr1	216412307	216413599				chr1	158097866	158107297
chr17	7912318	7920789	chr10	22537387	22543352	chr20	44554045	44562441	chr1	160818585	160821373				chr1	216625417	216626728				chr1	158197483	158199102
chr17	7960470	7963048	chr10	22563033	22565554	chr20	44607205	44626756	chr1	160832705	160835580				chr1	216723419	216724566				chr1	158214071	158220700
chr17	7963049	7969229	chr10	22628205	22631884	chr20	44760894	44761583	chr1	160836270	160839616				chr1	217192647	217201077				chr1	158301583	158304357
chr17	8007990	8015496	chr10	25019259	25021542	chr20	44952585	44961492	chr1	160839617	160842470				chr1	217385288	217392089				chr1	158350804	158364155
chr17	8082992	8086863	chr10	25934278	25937402	chr20	45147647	45150949	chr1	160867689	160874645				chr1	218443735	218450626				chr1	158455091	158457630
chr17	8155690	8161150	chr10	26019544	26021868	chr20	45382451	45387211	chr1	160882331	160886859				chr1	218477044	218487594				chr1	158554849	158558285
chr17	8311877	8319826	chr10	26510247	26515844	chr20	46815740	46818231	chr1	160956735	160957550				chr1	218502356	218509081				chr1	158610104	158612721
chr17	8733824	8741782	chr10	26564358	26572170	chr20	46958788	46960717	chr1	160957551	160959775				chr1	218547929	218556502				chr1	158752410	158754811
chr17	10514856	10524250	chr10	27339484	27350191	chr20	47220668	47237253	chr1	160971480	160978621				chr1	218811668	218818691				chr1	158766097	158769008
chr17	10656810	10659649	chr10	27432789	27436568	chr20	47237433	47239928	chr1	160978622	160981718				chr1	219232088	219235989				chr1	158913689	158917237
chr17	16203076	16216448	chr10	28035807	28037073	chr20	47935935	47937639	chr1	161060753	161064681				chr1	219723194	219739726				chr1	158929876	158934216
chr17	16357378	16368863	chr10	28532058	28535033	chr20	48221910	48226150	chr1	161064682	161067305				chr1	220093670	220104383				chr1	158934217	158937142
chr17	16422331	16426183	chr10	28592912	28596639	chr20	48736844	48739796	chr1	161097199	161097840				chr1	220371657	220373753				chr1	158972248	158977163
chr17	16435820	16444254	chr10	28661749	28674251	chr20	48898023	48901652	chr1	161178515	161179181				chr1	220379392	220381557				chr1	158989722	158994619
chr17	16842261	16844204	chr10	29057925	29072259	chr20	48955123	48964202	chr1	161187573	161189750				chr1	220424649	220429498				chr1	159032993	159040084
chr17	16844205	16853709	chr10	29210663	29218601	chr20	49405472	49411129	chr1	161189751	161191375				chr1	220481655	220491805				chr1	159040962	159044941
chr17	17254559	17264708	chr10	29296779	29299083	chr20	49917835	49926178	chr1	161208295	161215610				chr1	220527857	220536566				chr1	159046212	159050392
chr17	17464635	17476072	chr10	29629387	29633537	chr20	49931664	49942817	chr1	161276828	161279244				chr1	220568016	220581431				chr1	159051884	159054225
chr17	17707013	17715859	chr10	30355386	30364253	chr20	49942818	49944021	chr1	161326969	161331834				chr1	220726994	220729603				chr1	159054226	159059575
chr17	17757405	17765703	chr10	30484638	30497114	chr20	50211430	50212624	chr1	161331835	161333286				chr1	220794483	220806339				chr1	159062270	159068778
chr17	17844125	17861455	chr10	32293469	32300851	chr20	52815161	52817071	chr1	161342878	161344452				chr1	220844089	220848370				chr1	159099015	159099799
chr17	17897617	17898879	chr10	32479731	32483431	chr20	53263848	53266971	chr1	161344453	161344896				chr1	220962881	220966550				chr1	159104680	159108937
chr17	17906332	17914016	chr10	33243369	33246132	chr20	55117815	55128634	chr1	161352624	161354419				chr1	221384267	221396154				chr1	159108938	159111625
chr17	18094814	18101026	chr10	33295879	33303201	chr20	55440198	55446633	chr1	161354420	161357146				chr1	221448248	221450315				chr1	159130702	159135976
chr17	18105886	18122229	chr10	34296401	34300365	chr20	55530840	55536247	chr1	161364875	161370469				chr1	221901067	221910904				chr1	159142425	159144401
chr17	18132829	18142330	chr10	34364149	34369742	chr20	55544807	55555712	chr1	161398448	161403029				chr1	222236224	222246963				chr1	159148619	159152726
chr17	18221445	18225661	chr10	34492331	34496957	chr20	56067414	56074932	chr1	161444381	161449698				chr1	222382797	222389665				chr1	159178504	159180450
chr17	18859567	18866821	chr10	34711376	34717754	chr20	56229160	56235282	chr1	161458205	161467880				chr1	222807913	222818846				chr1	159180451	159187032
chr17	19234947	19240830	chr10	34949233	34955359	chr20	56747939	56755361	chr1	161467881	161475214				chr1	223164794	223167294				chr1	159190353	159191789
chr17	19265109	19268139	chr10	35801436	35815155	chr20	56761108	56764888	chr1	161475903	161479234				chr1	223192847	223196782				chr1	159194306	159195828
chr17	19337480	19353109	chr10	36776445	36782784	chr20	56764889	56770265	chr1	161677876	161680034				chr1	223234252	223243870				chr1	159196090	159197299
chr17	19372406	19376771	chr10	36835371	36844182	chr20	57022294	57024174	chr1	161682708	161686761				chr1	223257095	223260576				chr1	159200013	159203927
chr17	19401778	19420202	chr10	36963013	36967631	chr20	57056333	57057048	chr1	161702238	161705356				chr1	223260577	223266496				chr1	159213478	159216803
chr17	19515338	19518500	chr10	37068607	37070067	chr20	57663095	57669966	chr1	161712967	161714026				chr1	223266497	223267935				chr1	159218744	159223966
chr17	19610486	19620793	chr10	37110367	37114516	chr20	57977286	57979173	chr1	161714027	161718048				chr1	223267936	223269526				chr1	159223967	159226996
chr17	19654337	19665754	chr10	37161191	37168643	chr20	58064518	58075008	chr1	161718049	161719354				chr1	223294767	223304261				chr1	159260391	159269904
chr17	19981912	19999577	chr10	42527372	42538687	chr20	58937412	58941151	chr1	161719972	161726345				chr1	223310685	223314371				chr1	159326464	159329232
chr17	20998203	21013415	chr10	42639713	42651028	chr20	60581906	60587618	chr1	161726346	161730086				chr1	223401971	223403405				chr1	159431321	159438662
chr17	21191982	21219470	chr10	43262784	43268094	chr21	27253335	27260359	chr1	161754720	161755115				chr1	223428053	223436383				chr1	159534431	159535713
chr17	26547771	26555704	chr10	43365744	43371039	chr21	28080117	28090431	chr1	161755116	161769640				chr1	223456387	223460283				chr1	159623585	159629087
chr17	26571669	26590878	chr10	43425089	43433058	chr21	29066564	29076703	chr1	161769641	161773504				chr1	223613816	223617979				chr1	159629088	159636063
chr17	26707405	26709045	chr10	43446455	43453316	chr21	30869534	30882566	chr1	161773505	161780696				chr1	223633907	223635826				chr1	159636064	159647370
chr17	26735049	26749957	chr10	43521089	43524745	chr21	31815471	31816999	chr1	161780697	161784377				chr1	223800739	223806023				chr1	159657699	159661203
chr17	26817919	26825535	chr10	43549027	43554723	chr21	32510306	32515865	chr1	161784378	161796287				chr1	223810843	223818914				chr1	159678439	159679243
chr17	27002855	27016327	chr10	43603363	43612410	chr21	33774732	33777795	chr1	161828397	161832551				chr1	224295102	224297603				chr1	159707307	159709321
chr17	27072848	27089078	chr10	43615762	43620081	chr21	33971566	33975525	chr1	161832552	161844159				chr1	224647905	224666094				chr1	159726989	159728777
chr17	27205683	27216349	chr10	43634566	43636357	chr21	34290614	34294917	chr1	161844160	161851433				chr1	224797578	224801204				chr1	159768353	159768814
chr17	27239294	27244307	chr10	43794738	43819183	chr21	34568559	34570007	chr1	161851434	161856857				chr1	224995199	225000685				chr1	159862895	159865433
chr17	27429982	27453770	chr10	44206098	44208105	chr21	34718896	34721911	chr1	161865047	161876563				chr1	225621476	225627990				chr1	159900472	159904753
chr17	27467776	27474197	chr10	44433492	44436897	chr21	34732064	34734918	chr1	161881243	161883626				chr1	225634118	225637568				chr1	159977421	159979327
chr17	27540199	27562497	chr10	44452732	44454254	chr21	35752076	35763781	chr1	161904276	161921021				chr1	225637569	225638640				chr1	160006885	160010634
chr17	27902714	27909761	chr10	44546181	44557161	chr21	35773395	35779063	chr1	161996203	161999608				chr1	225638641	225650332				chr1	160012120	160015791
chr17	27919018	27926179	chr10	44727187	44738710	chr21	35916476	35925862	chr1	161999609	162003262				chr1	225650333	225652471				chr1	160054862	160057013
chr17	27966074	27968273	chr10	44952457	44956063	chr21	35975018	35976195	chr1	162012246	162014092				chr1	225652472	225652794				chr1	160075575	160077388
chr17	28257981	28260746	chr10	45049995	45064077	chr21	36169937	36174591	chr1	162014093	162018059				chr1	225652795	225661218				chr1	160112250	160119384
chr17	28414022	28420898	chr10	45125647	45136378	chr21	37395225	37407084	chr1	162034011	162035100				chr1	225687566	225694408				chr1	160125404	160129009
chr17	29311958	29324800	chr10	45354623	45356568	chr21	38226874	38228548	chr1	162035101	162037368				chr1	225945047	225951976				chr1	160129010	160130687
chr17	29725629	29734276	chr10	45396525	45400245	chr21	38230680	38234023	chr1	162060075	162063169				chr1	226005973	226011178				chr1	160185523	160188318
chr17	29764084	29764643	chr10	45514644	45521272	chr21	38289451	38296243	chr1	162103312	162111801				chr1	226011179	226016156				chr1	160188319	160188665
chr17	29828128	29850913	chr10	45536967	45549823	chr21	38305003	38312136	chr1	162215008	162221305				chr1	226038133	226046404				chr1	160189040	160195574
chr17	29850914	29862377	chr10	45556371	45564024	chr21	39011419	39015232	chr1	162249746	162263078				chr1	226049111	226057033				chr1	160195575	160196218
chr17	30147768	30177315	chr10	45574459	45589360	chr21	40104175	40107978	chr1	162361003	162363713				chr1	226072379	226080669				chr1	160196219	160210985
chr17	30333914	30343462	chr10	45614811	45627524	chr21	40405435	40410366	chr1	162383194	162385389				chr1	226108407	226110292				chr1	160222350	160226755
chr17	30567395	30589495	chr10	45646088	45650314	chr21	40454918	40468016	chr1	162455614	162460699				chr1	226136407	226139612				chr1	160226756	160227452
chr17	30626958	30648047	chr10	45656390	45667670	chr21	40468017	40475057	chr1	162473816	162479139				chr1	226236616	226242744				chr1	160260820	160261940
chr17	30901262	30916710	chr10	45667671	45672550	chr21	42212241	42215506	chr1	162686561	162698184				chr1	226259872	226263139				chr1	160261941	160264747
chr17	32007944	32021874	chr10	45672551	45676002	chr21	42652864	42656832	chr1	162802865	162805858				chr1	226263140	226270681				chr1	160289431	160295050
chr17	33214072	33224092	chr10	45711814	45716550	chr21	43030256	43032508	chr1	162843456	162843717				chr1	226270682	226277373				chr1	160298957	160304017
chr17	33920747	33926445	chr10	45725260	45733921	chr21	43032509	43037116	chr1	162923702	162927337				chr1	226303760	226311189				chr1	160322189	160324672
chr17	34070958	34075374	chr10	45737084	45740491	chr21	44235649	44240319	chr1	163048412	163056083				chr1	226313657	226320117				chr1	160324673	160328320
chr17	35057599	35065399	chr10	45741900	45747666	chr21	45031223	45040885	chr1	163280041	163287137				chr1	226320564	226324274				chr1	160328321	160330432
chr17	35109377	35123158	chr10	45798906	45803251	chr21	45065888	45069773	chr1	163346457	163351929				chr1	226336605	226349696				chr1	160367414	160368378
chr17	35123159	35129243	chr10	45926337	45937394	chr21	45361152	45364607	chr1	163370470	163375412				chr1	226353774	226361277				chr1	160372114	160373405
chr17	36008129	36012020	chr10	45994973	46002167	chr21	45565548	45571160	chr1	163385015	163388429				chr1	226378634	226384835				chr1	160398760	160401686
chr17	36119051	36134864	chr10	46042833	46055744	chr21	46213177	46217190	chr1	163413272	163413926				chr1	226384836	226388854				chr1	160401687	160403362
chr17	36201731	36209416	chr10	46206132	46210997	chr22	17714861	17716955	chr1	163421946	163423763				chr1	226561072	226575012				chr1	160406805	160409512
chr17	36484912	36491479	chr10	47004975	47007534	chr22	18370786	18375875	chr1	163441281	163445082				chr1	226680055	226684283				chr1	160409513	160411583
chr17	36595926	36614541	chr10	47008435	47010611	chr22	18392785	18394164	chr1	163492906	163496239				chr1	226781542	226791192				chr1	160416756	160421622
chr17	36642806	36649073	chr10	47013369	47017674	chr22	19613902	19617984	chr1	163504941	163507782				chr1	227015425	227026047				chr1	160429322	160433261
chr17	36658800	36664763	chr10	47135489	47142214	chr22	19740472	19743980	chr1	163527582	163533662				chr1	227211537	227221202				chr1	160454228	160456419
chr17	36664764	36669056	chr10	47603353	47611120	chr22	20809898	20815094	chr1	163593196	163609292				chr1	227615902	227624488				chr1	160485913	160490964
chr17	36700687	36706055	chr10	47615951	47623742	chr22	22080339	22089490	chr1	163728193	163731326				chr1	227671252	227678774				chr1	160510500	160513613
chr17	36712152	36738947	chr10	47627634	47635759	chr22	23300832	23302691	chr1	163739540	163741508				chr1	228024412	228029986				chr1	160516245	160522335
chr17	36738948	36749693	chr10	47635760	47636484	chr22	23461922	23476910	chr1	163742944	163752781				chr1	228099364	228116514				chr1	160575650	160581167
chr17	36763146	36769763	chr10	47655056	47658837	chr22	24626893	24638203	chr1	163791050	163801807				chr1	228136145	228144977				chr1	160590316	160592008
chr17	36811079	36824737	chr10	47673040	47680124	chr22	26529854	26534198	chr1	163875442	163879184				chr1	228205555	228213604				chr1	160592009	160596214
chr17	36846077	36858244	chr10	47680125	47692443	chr22	26723836	26727492	chr1	164076362	164078322				chr1	228224123	228235431				chr1	160649405	160650470
chr17	36937316	36953307	chr10	47694824	47703540	chr22	27038794	27040491	chr1	164203203	164205972				chr1	228311658	228313681				chr1	160683127	160688200
chr17	37079354	37084352	chr10	48433266	48435606	chr22	28444916	28448189	chr1	164240710	164246160				chr1	228356100	228368072				chr1	160714815	160722044
chr17	37166307	37171307	chr10	48637027	48642488	chr22	29949715	29950185	chr1	164367544	164371381				chr1	228458842	228463233				chr1	160738420	160742314
chr17	37201686	37211485	chr10	49397194	49404077	chr22	29985187	29991159	chr1	164391267	164393066				chr1	228545496	228549851				chr1	160758871	160763193
chr17	37331313	37340612	chr10	49405557	49413815	chr22	30030809	30032591	chr1	164551257	164555024				chr1	228549852	228561790				chr1	160784597	160788025
chr17	37382422	37394387	chr10	49413816	49422176	chr22	30680910	30683908	chr1	164688678	164692941				chr1	228561791	228571411				chr1	160788026	160799640
chr17	37400435	37401843	chr10	49428651	49433602	chr22	31151549	31158899	chr1	164701126	164706434				chr1	228571412	228574097				chr1	160804092	160810769
chr17	37414643	37420972	chr10	49441723	49445183	chr22	31340065	31345719	chr1	164809369	164814075				chr1	228577254	228581687				chr1	160810770	160813071
chr17	37787539	37791763	chr10	49501430	49505931	chr22	31696835	31711570	chr1	165205267	165206008				chr1	228695278	228699791				chr1	160813072	160818584
chr17	37827757	37832186	chr10	49505932	49512932	chr22	32061137	32064446	chr1	165351276	165353222				chr1	228785399	228800107				chr1	160818585	160821373
chr17	38190234	38209543	chr10	49549850	49555263	chr22	32215167	32228864	chr1	165353223	165358576				chr1	228800704	228816379				chr1	160832705	160835580
chr17	38231255	38237400	chr10	49661945	49666509	chr22	32264717	32278133	chr1	165368420	165372922				chr1	228816380	228825968				chr1	160836270	160839616
chr17	38237401	38242822	chr10	49670844	49682456	chr22	35541543	35547704	chr1	165382277	165391457				chr1	228833124	228835575				chr1	160839617	160842470
chr17	38473747	38490412	chr10	49720812	49729650	chr22	35826435	35829149	chr1	165502037	165503324				chr1	228835576	228838386				chr1	160867689	160874645
chr17	38507317	38517586	chr10	49751835	49755225	chr22	36316751	36320375	chr1	165516194	165522414				chr1	228867294	228870039				chr1	160882331	160886859
chr17	38626537	38636920	chr10	49772829	49774613	chr22	36498052	36505240	chr1	165530977	165537788				chr1	228900524	228905701				chr1	160956735	160957550
chr17	38688681	38695675	chr10	49774614	49779543	chr22	36697243	36698797	chr1	165561476	165563101				chr1	228943683	228950266				chr1	160957551	160959775
chr17	38698428	38716899	chr10	49779544	49781941	chr22	37249502	37252403	chr1	165574318	165580131				chr1	228999307	229004233				chr1	160971480	160978621
chr17	38764983	38779255	chr10	49783627	49800371	chr22	37262400	37265983	chr1	165686772	165687906				chr1	229052657	229057633				chr1	160978622	160981718
chr17	39019026	39020103	chr10	49829078	49833032	chr22	37392368	37400057	chr1	166119628	166121748				chr1	229266064	229278581				chr1	161010094	161012085
chr17	39478884	39485945	chr10	49836890	49840917	chr22	37648334	37656477	chr1	166263611	166271164				chr1	229367692	229377607				chr1	161060753	161064681
chr17	39566989	39574056	chr10	49873031	49882710	chr22	37656478	37657369	chr1	166413916	166420592				chr1	229392370	229396469				chr1	161064682	161067305
chr17	39698353	39705982	chr10	49974714	49988468	chr22	39712274	39714055	chr1	166614057	166617157				chr1	229543960	229558677				chr1	161097199	161097840
chr17	39797044	39810457	chr10	50026059	50035020	chr22	39728893	39739795	chr1	166838390	166840742				chr1	229598228	229603085				chr1	161178515	161179181
chr17	39813414	39825739	chr10	50343831	50346051	chr22	39929702	39934651	chr1	166874360	166883933				chr1	229605050	229607372				chr1	161187573	161189750
chr17	39893988	39898242	chr10	50359200	50363666	chr22	39952015	39957919	chr1	166883934	166886805				chr1	229607373	229612043				chr1	161208295	161215610
chr17	40038839	40048128	chr10	50381217	50396036	chr22	40419528	40425825	chr1	166886806	166888387				chr1	229825789	229829963				chr1	161274188	161276767
chr17	40052629	40058446	chr10	50413335	50421120	chr22	41076229	41084481	chr1	167076478	167084318				chr1	230139356	230147996				chr1	161276828	161279244
chr17	40111227	40117011	chr10	50516814	50525054	chr22	41895292	41898180	chr1	167135268	167141559				chr1	230326897	230334457				chr1	161326969	161331834
chr17	40193525	40203265	chr10	50788381	50796159	chr22	42252766	42258965	chr1	167160424	167162452				chr1	230420751	230424918				chr1	161331835	161333286
chr17	40265144	40270935	chr10	50835573	50838165	chr22	42508961	42513162	chr1	167357334	167359517				chr1	230669405	230690408				chr1	161342878	161344452
chr17	40313332	40323442	chr10	50895064	50901347	chr22	42838274	42840755	chr1	167359518	167365777				chr1	230902730	230907762				chr1	161344453	161344896
chr17	40463092	40465810	chr10	51009621	51016366	chr22	43269139	43277662	chr1	167371542	167375281				chr1	230908149	230915620				chr1	161352624	161354419
chr17	40469049	40477330	chr10	51507535	51511427	chr22	43454271	43456625	chr1	167395438	167398137				chr1	230930578	230934666				chr1	161354420	161357146
chr17	40554703	40573099	chr10	51521258	51532359	chr22	44192311	44196791	chr1	167436474	167447629				chr1	231333040	231341716				chr1	161357147	161362941
chr17	40668477	40672072	chr10	51532360	51536816	chr22	45948425	45949910	chr1	167461782	167464879				chr1	231345333	231350694				chr1	161364875	161370469
chr17	40969882	40974499	chr10	51536817	51543256	chr3	4753010	4755908	chr1	167482397	167484440				chr1	231473845	231475733				chr1	161398448	161403029
chr17	41030508	41034230	chr10	51551724	51556534	chr3	4761169	4763161	chr1	167499486	167502314				chr1	231486539	231493209				chr1	161444381	161449698
chr17	41383065	41392485	chr10	52045006	52050752	chr3	9967446	9973720	chr1	167601066	167607517				chr1	231650010	231663228				chr1	161458205	161467880
chr17	41394196	41410937	chr10	52172337	52178318	chr3	10228030	10236181	chr1	167659350	167667325				chr1	231716797	231726507				chr1	161467881	161475214
chr17	41648146	41658628	chr10	52192936	52209080	chr3	10304133	10305954	chr1	167674919	167676416				chr1	231992819	231997617				chr1	161475903	161479234
chr17	41750688	41761241	chr10	52259963	52264075	chr3	13160825	13164247	chr1	167736301	167738266				chr1	232148329	232151689				chr1	161677876	161680034
chr17	41762376	41772401	chr10	52401047	52409139	chr3	13698892	13700087	chr1	167865560	167870464				chr1	232295303	232297835				chr1	161682708	161686761
chr17	41837128	41843685	chr10	52679512	52681534	chr3	13932856	13940372	chr1	167910632	167914032				chr1	232337682	232351830				chr1	161702238	161705356
chr17	41991722	42004120	chr10	52796206	52804295	chr3	14297795	14305888	chr1	168196969	168199374				chr1	232511381	232515935				chr1	161712967	161714026
chr17	42005844	42018215	chr10	52947723	52952072	chr3	14643386	14648617	chr1	168256913	168261497				chr1	232596121	232604319				chr1	161714027	161718048
chr17	42156421	42163378	chr10	53516698	53527447	chr3	14815769	14826691	chr1	168392312	168396485				chr1	232673665	232683566				chr1	161718049	161719354
chr17	42191900	42199428	chr10	53970048	53975997	chr3	14941450	14949620	chr1	168437975	168440268				chr1	232762676	232784609				chr1	161719972	161726345
chr17	42405863	42419979	chr10	54060510	54066888	chr3	15189328	15193700	chr1	168472749	168479103				chr1	233171971	233176050				chr1	161726346	161730086
chr17	42419980	42425005	chr10	54207248	54220156	chr3	15308877	15309740	chr1	168480906	168485797				chr1	234294371	234302177				chr1	161754720	161755115
chr17	42425006	42435729	chr10	57108372	57116921	chr3	16592435	16593311	chr1	168538779	168543444				chr1	234843636	234853632				chr1	161755116	161769640
chr17	42799147	42820588	chr10	61540103	61544836	chr3	16692824	16700272	chr1	168568082	168571139				chr1	235119958	235126714				chr1	161769641	161773504
chr17	42855263	42859945	chr10	61627799	61639622	chr3	16965852	16969932	chr1	168571140	168572569				chr1	235141856	235150907				chr1	161773505	161780696
chr17	42995721	42998382	chr10	62207169	62211327	chr3	23753580	23759284	chr1	168574916	168583329				chr1	235369602	235378748				chr1	161780697	161784377
chr17	43087539	43098931	chr10	63073451	63076504	chr3	23780760	23786709	chr1	168585326	168587965				chr1	235692287	235702906				chr1	161784378	161796287
chr17	43098932	43106803	chr10	64339689	64343478	chr3	24808591	24818640	chr1	168590687	168593951				chr1	235898532	235904073				chr1	161828397	161832551
chr17	43167928	43198863	chr10	64928506	64945729	chr3	25996053	26006000	chr1	168602927	168605583				chr1	236118543	236134614				chr1	161832552	161844159
chr17	43225805	43228751	chr10	64979108	64991096	chr3	27267127	27270619	chr1	168605584	168610284				chr1	236158220	236170305				chr1	161844160	161851433
chr17	43228752	43232530	chr10	65021849	65035332	chr3	27694911	27702289	chr1	168619430	168624432				chr1	236230650	236233282				chr1	161851434	161856857
chr17	43281884	43296481	chr10	65062111	65068390	chr3	30967768	30973234	chr1	168632302	168636371				chr1	236257838	236267459				chr1	161865047	161876563
chr17	43343465	43361651	chr10	65368484	65369976	chr3	32952295	32977210	chr1	168672630	168674866				chr1	236269640	236281287				chr1	161881243	161883626
chr17	43361652	43366423	chr10	65391613	65401609	chr3	33400223	33419869	chr1	168721101	168726813				chr1	236286631	236293132				chr1	161904276	161921021
chr17	43470562	43474831	chr10	65583499	65606080	chr3	33828524	33830675	chr1	168794402	168797159				chr1	236552902	236566228				chr1	161996203	161999608
chr17	43474832	43479072	chr10	68688438	68694371	chr3	36944217	36948162	chr1	168928197	168936229				chr1	236642864	236649580				chr1	161999609	162003262
chr17	43726082	43726659	chr10	69587649	69593898	chr3	38513114	38522811	chr1	169064431	169069695				chr1	236658208	236659648				chr1	162012246	162014092
chr17	43850988	43875950	chr10	69606862	69612794	chr3	38688213	38690217	chr1	169086839	169091671				chr1	236712114	236715545				chr1	162014093	162018059
chr17	43883382	43901120	chr10	69612795	69616610	chr3	38692334	38693036	chr1	169103881	169106066				chr1	236715546	236721713				chr1	162034011	162035100
chr17	43901121	43916780	chr10	69616611	69631111	chr3	38780214	38781194	chr1	169238290	169245293				chr1	237107964	237116663				chr1	162035101	162037368
chr17	43926369	43932073	chr10	69649274	69653684	chr3	39098028	39107085	chr1	169257280	169258707				chr1	237944000	237948478				chr1	162103312	162111801
chr17	44024119	44038421	chr10	69719557	69723738	chr3	39165224	39168217	chr1	169292721	169298497				chr1	238850803	238854809				chr1	162215008	162221305
chr17	44098910	44108792	chr10	70035639	70040755	chr3	39311851	39320033	chr1	169317630	169322806				chr1	239215128	239221167				chr1	162249746	162263078
chr17	44859358	44866942	chr10	70130301	70137756	chr3	39415216	39423970	chr1	169340985	169344485				chr1	239428263	239435754				chr1	162361003	162363713
chr17	44911045	44921008	chr10	70143407	70149869	chr3	40145449	40152863	chr1	169361475	169366602				chr1	239577359	239585028				chr1	162383194	162385389
chr17	45303067	45311912	chr10	70156333	70163739	chr3	42286552	42296208	chr1	169521474	169526218				chr1	240051227	240052794				chr1	162455614	162460699
chr17	45787638	45796372	chr10	70182339	70189402	chr3	42304706	42305565	chr1	169540728	169545615				chr1	240863783	240867711				chr1	162473816	162479139
chr17	45813812	45821405	chr10	70251531	70258015	chr3	42481171	42485265	chr1	169796344	169799557				chr1	240901207	240904674				chr1	162686561	162698184
chr17	45863488	45876033	chr10	70259883	70263074	chr3	42581379	42589641	chr1	169865866	169871223				chr1	240961318	240970170				chr1	162802865	162805858
chr17	45958614	45968493	chr10	70263075	70268154	chr3	42797269	42798436	chr1	169876587	169876737				chr1	241074429	241083923				chr1	162843456	162843717
chr17	46049919	46058112	chr10	70295796	70302437	chr3	43896972	43899180	chr1	169876738	169880532				chr1	241215326	241224122				chr1	162843718	162856149
chr17	46141757	46153664	chr10	70321645	70326278	chr3	45092109	45097197	chr1	169898050	169899450				chr1	241287758	241298103				chr1	162923702	162927337
chr17	46215526	46225465	chr10	70395667	70406325	chr3	45097198	45105976	chr1	169899671	169902529				chr1	241607369	241616775				chr1	163048412	163056083
chr17	46258060	46262352	chr10	70435209	70436919	chr3	45695510	45701450	chr1	169902530	169908501				chr1	241685451	241689099				chr1	163280041	163287137
[truncated: 29,242 more rows]

## Sheet: ST2
Supplementary Table 2
-LOG10 (adjusted P)	Biological Process		-LOG10 (adjusted P)
	n = 3456 RNA + CTCF +	RNA - CTCF + n = 2060
3.88411	anatomical structure development	animal organ development	3.04139
3.54108	regulation of transcription by RNA polymerase II
3.39336	multicellular organism development
3.37108	positive regulation of cellular process
3.15647	cellular component organization
3.02332	developmental process
3.02037	cellular component organization or biogenesis
2.96148	transcription by RNA polymerase II
2.84985	positive regulation of cellular metabolic process
2.77553	nervous system development
2.44751	primary metabolic process
2.41221	positive regulation of biosynthetic process
2.34431	positive regulation of macromolecule biosynthetic process
2.31721	positive regulation of nitrogen compound metabolic process
2.28249	positive regulation of cellular biosynthetic process
2.28187	cellular developmental process
2.19099	positive regulation of nucleobase-containing compound metabolic process
2.15702	negative regulation of transcription by RNA polymerase II
2.11292	positive regulation of RNA metabolic process
2.0424	positive regulation of biological process
2.0064	cell differentiation
	n = 2309 RNA + YY1 +	RNA - YY1 + n = 1321
6.06613	regulation of transcription by RNA polymerase II		2.96376
5.39189	positive regulation of transcription, DNA-templated		2.76548
5.30952	positive regulation of RNA metabolic process		3.10205
5.21571	positive regulation of nucleic acid-templated transcription		2.43444
5.19058	positive regulation of RNA biosynthetic process		2.4193
4.48029	transcription by RNA polymerase II		2.75014
4.44645	positive regulation of nucleobase-containing compound metabolic process		2.85294
3.08228	animal organ development		3.38034
2.73335	anatomical structure development		3.97582
2.32351	system development		4.81004
2.31779	developmental process		3.81966
2.15968	cell differentiation		3.05875
2.0696	cellular developmental process		3.33384
4.81703	positive regulation of macromolecule biosynthetic process	nervous system development	4.5876
4.68534	positive regulation of transcription by RNA polymerase II	anatomical structure morphogenesis	4.16079
4.57906	positive regulation of biosynthetic process	positive regulation of nitrogen compound metabolic process	2.88357
4.42967	positive regulation of cellular biosynthetic process	cell fate commitment	2.74663
4.23915	positive regulation of gene expression	animal organ morphogenesis	2.6237
3.37437	neuron fate specification	cellular response to growth factor stimulus	2.47168
2.3891	tissue development	multicellular organism development	2.46056
2.36445	neuron fate commitment	response to growth factor	2.39239
2.09873	negative regulation of transcription by RNA polymerase II	neurogenesis	2.30223
		organic cyclic compound biosynthetic process	2.03209

## Sheet: ST3
Supplementary Table 3
	Guide RNA/GapmeR	Detection Primer			Expected PCR Product Size (bp)		Reference
		Forward	Reverse	Probe	Without CRISPR/Interaction	With CRISPR/Interaction
CRISPR:
Control CRISPR - Empty pLentiCRISPRv2	-	-	-	-	-	-	Addgene Plasmid #52961 (https://www.addgene.org/52961/)
STX18-AS1 CRISPR - pLentiCRISPRv2	AACCGCCCGGTCTCAGTGA (upstream; reverse); CAGCAGCAACACCTATGCA (downstream; forward)	CGGAATAGCAGCGTGATGTC	TGTCCTTGGTTGGCTATGCT	-	3492	~589	-
RNA-PIR (MSX1 PIR) CRISPR - pLentiCRISPRv2	TAGTTCTTATCTGCTAGCCG (upstream; forward); CGTCAATGTATCATTTGCGA (downstream; reverse)	AAGTTGCTAATCTTTGGCTTGC	AACATGGACTAAGACACCACCC	-	8293	~242	-
GapmeR:
Negative GapmeR	Commercial	-	-	-	-	-	LNA GapmeR Control (Exiqon/Qiagen) Cat. No. 339515
STX18-AS1 GapmeR	TACGCAGTCGACTTTT	-	-	-	-	-	LNA GapmeR (Exiqon/Qiagen) targeting the second exon of STX18-AS1/LOC100507266 lncRNA (NR_037888.1)
Interaction:
ERCC3 Interaction (Positive/Internal Control)	-	AGGATCTCTGTTTAATGGAAAAGCTT	CGGTGAGGTGAGTTTGTGGAAT	-	No Product	850	Kubiak et al. Int J Mol Sci. 2019; 20(2): 242
MSX1 Promoter-PIR Interaction	-	CGGGCAAAGGTTCTGTCTTC	GTCTGGGGAACAACTTCTGC	-	No Product	223	-
Expression:
IPO8 Expression (Internal Control)	-	Commercial	Commercial	Commercial	-	-	TaqMan Gene Expression Assay ID Hs00914057_m1
STX18-AS1 Expression	-	Commercial	Commercial	Commercial	-	-	TaqMan Gene Expression Assay ID Hs00416742_m1
MSX1 Expression	-	CCTCTTTGCTCCCTGAGTTCA	GGGACTCTTCCAGCCACTTTTT	FAM-5′-CGAAGTCTGATCCCTG-3′-MGBNFQ	-	-	Venza et al. Hum Mol Genet. 2011; 20(5): 1016-25; Custom TaqMan Gene Expression Assay (NCBI reference sequence: NM_002448)
STX18 Expression	-	Commercial	Commercial	Commercial	-	-	TaqMan Gene Expression Assay ID Hs00560288_g1
SOX2 Expression	-	Commercial	Commercial	Commercial	-	-	TaqMan Gene Expression Assay ID Hs04234836_s1
OCT4 Expression	-	Commercial	Commercial	Commercial	-	-	TaqMan Gene Expression Assay ID Hs04260367_gH
